# Supplementary material for: 1,4,8,11-Tetra­azonia­cyclo­tetra­decane tetra­kis­(hydrogensulfate)
Source: Acta Crystallogr Sect E Struct Rep Online. 2013 Jul 20;69(Pt 8):o1278. doi: 10.1107/S1600536813018953 (PMC3793773; doi:10.1107/S1600536813018953)
Supplement: Supplementary file 1 [file e-69-o1278-sup1.cif]

##############################################################################
#                                                                            #
# This CIF contains the data in a paper accepted for publication in          #
# Acta Crystallographica Section E. It conforms to the requirements of       #
# Notes for Authors for Acta Crystallographica Section E, and has been       #
# peer reviewed under the auspices of the IUCr Commission on Journals.       #
#                                                                            #
# Full details of the Crystallographic Information File format               #
# are given in the paper "The Crystallographic Information File (CIF):       #
# a New Standard Archive File for Crystallography" by S. R. Hall, F. H.      #
# Allen and I. D. Brown [Acta Cryst. (1991), A47, 655-685].                  #
#                                                                            #
# The current version of the core CIF dictionary is obtainable from          #
# ftp://ftp.iucr.org/pub/cif_core.dic.                                       #
#                                                                            #
# Software is freely available for graphical display of the structure(s)     #
# in this CIF. For information consult the CIF software page                 #
# http://www.iucr.org/resources/cif/software.                                #
#                                                                            #
# This file may be used for bona fide research purposes within the           #
# scientific community so long as proper attribution is given to the journal # 
# article from which it was obtained.                                        #
#                                                                            #
##############################################################################
data_global
_audit_creation_method     SHELXL
_journal_date_recd_electronic     2013-05-18
_journal_date_accepted     2013-07-09
_journal_name_full     'Acta Crystallographica, Section E'
_journal_year     2013
_journal_volume     69
_journal_issue      8
_journal_page_first     o1278
_journal_page_last     o1278
_journal_paper_category     QO
_journal_paper_doi     10.1107/S1600536813018953
_journal_coeditor_code     LH5619
_publ_contact_author_name     'Pr Houcine Na\"ili'
_publ_contact_author_address
;
Laboratoire physico-chimie de l\'Etat Solide, D\'epartement de Chimie
Facult\'e des Sciences de Sfax, Universit\'e de Sfax,
BP 1171, 3000 Sfax,
Tunisia
;
_publ_contact_author_email     'houcine_naili@yahoo.com'
_publ_contact_author_fax     '00 216 74 27 44 37'
_publ_contact_author_phone     '00 216 98 66 00 26'
_publ_section_title
;
1,4,8,11-Tetraazoniacyclotetradecane tetrakis(hydrogensulfate)
;
loop_
    _publ_author_name
    _publ_author_address
    'Salem Said'
;
Laboratoire Physico-chimie de l'\'Etat Solide, D\'epartement de Chimie
Facult\'e des Sciences de Sfax, Universit\'e de Sfax,
BP 1171, 3000 Sfax,
Tunisia
;
    'Noureddine Mhadhbi'
;
Laboratoire Physico-chimie de l'\'Etat Solide, D\'epartement de Chimie
Facult\'e des Sciences de Sfax, Universit\'e de Sfax,
BP 1171, 3000 Sfax,
Tunisia
;
    'Fadhel Hajlaoui'
;
Laboratoire Physico-chimie de l'\'Etat Solide, D\'epartement de Chimie
Facult\'e des Sciences de Sfax, Universit\'e de Sfax,
BP 1171, 3000 Sfax,
Tunisia
;
    'Thierry Bataille'
;
Laboratoire Sciences Chimiques de Rennes (CNRS, UMR 6226)
Universit\'e de Rennes 1, Avenue du G\'en\'eral Leclerc,
35042 Rennes CEDEX,
France
;
    'Houcine Na\"ili'
;
Laboratoire Physico-chimie de l'\'Etat Solide, D\'epartement de Chimie
Facult\'e des Sciences de Sfax, Universit\'e de Sfax,
BP 1171, 3000 Sfax,
Tunisia
;
data_I
_audit_creation_method     SHELXL-97
_chemical_name_systematic
;
1,4,8,11-Tetraazoniacyclotetradecane tetrakis(hydrogensulfate)
;
_chemical_name_common     ?
_chemical_formula_moiety     'C10 H28 N4 4+, 4(H O4 S -)'
_chemical_formula_sum     'C10 H32 N4 O16 S4'
_chemical_formula_iupac     'C10 H28 N4 4+, 4H S O4 -'
_chemical_formula_weight     592.68
_chemical_melting_point     ?
_symmetry_cell_setting     monoclinic
_symmetry_space_group_name_H-M     'P 21/c'
_symmetry_space_group_name_Hall     '-P 2ybc'
loop_
    _symmetry_equiv_pos_as_xyz
    'x, y, z'
    '-x, y+1/2, -z+1/2'
    '-x, -y, -z'
    'x, -y-1/2, z-1/2'
_cell_length_a     7.8177(2)
_cell_length_b     16.6464(3)
_cell_length_c     8.7222(2)
_cell_angle_alpha     90.00
_cell_angle_beta     97.1650(10)
_cell_angle_gamma     90.00
_cell_volume     1126.21(4)
_cell_formula_units_Z     2
_cell_measurement_reflns_used     15635
_cell_measurement_theta_min     2.91
_cell_measurement_theta_max     34.972
_cell_measurement_temperature     293(2)
_exptl_crystal_description     prism
_exptl_crystal_colour     colourless
_exptl_crystal_size_max     0.03
_exptl_crystal_size_mid     0.02
_exptl_crystal_size_min     0.01
_exptl_crystal_density_diffrn     1.748
_exptl_crystal_density_meas     ?
_exptl_crystal_density_method     'not measured'
_exptl_crystal_F_000     624.0
_exptl_absorpt_coefficient_mu     0.508
_exptl_absorpt_correction_type     analytical
_exptl_absorpt_process_details
;
(a face-indexed absorption correction was applied using the
Tompa method; de Meulenaer & Tompa, 1965)
;
_exptl_absorpt_correction_T_min     0.988
_exptl_absorpt_correction_T_max     0.995
_exptl_special_details
;
Data were corrected for Lorentz-polarization effects and an analytical
absorption correction (de Meulenaer & Tompa, 1965) was applied. The structure
was solved in the P 1 21/c 1 space group by the direct methods (S and O) and
subsequent difference Fourier syntheses (all other atoms), with an exception
for H atoms bonded to C and N atoms which are positioned geometrically.
;
_diffrn_ambient_temperature     293(2)
_diffrn_radiation_type     MoK\a
_diffrn_radiation_wavelength     0.71073
_diffrn_radiation_source     'fine-focus sealed tube'
_diffrn_radiation_monochromator     graphite
_diffrn_measurement_device_type     'Nonius KappaCCD'
_diffrn_measurement_method     'CCD rotation images, thick slices'
_diffrn_detector_area_resol_mean     ?
_diffrn_reflns_number     18757
_diffrn_reflns_av_R_equivalents     0.0602
_diffrn_reflns_av_sigmaI/netI     0.0374
_diffrn_reflns_theta_min     3.40
_diffrn_reflns_theta_max     34.970
_diffrn_reflns_theta_full     34.97
_diffrn_measured_fraction_theta_max     0.990
_diffrn_measured_fraction_theta_full     0.990
_diffrn_reflns_limit_h_min     -12
_diffrn_reflns_limit_h_max     10
_diffrn_reflns_limit_k_min     -26
_diffrn_reflns_limit_k_max     26
_diffrn_reflns_limit_l_min     -13
_diffrn_reflns_limit_l_max     14
_diffrn_standards_number     ?
_diffrn_standards_interval_count     ?
_diffrn_standards_interval_time     ?
_diffrn_standards_decay_%     ?
_refine_special_details
;
Refinement of <i>F</i>^2^ against ALL reflections. The weighted <i>R</i>-factor
<i>wR</i> and goodness of fit <i>S</i> are based on <i>F</i>^2^, conventional
<i>R</i>-factors <i>R</i> are based on <i>F</i>, with <i>F</i> set to zero for
negative <i>F</i>^2^. The threshold expression of <i>F</i>^2^ >
\s(<i>F</i>^2^) is used only for calculating <i>R</i>-factors(gt) <i>etc</i>.
and is not relevant to the choice of reflections for refinement.
<i>R</i>-factors based on <i>F</i>^2^ are statistically about twice as large
as those based on <i>F</i>, and <i>R</i>- factors based on ALL data will be
even larger.
;
_reflns_number_total     4952
_reflns_number_gt     4074
_reflns_threshold_expression     I>2\s(I)
_refine_ls_structure_factor_coef     Fsqd
_refine_ls_matrix_type     full
_refine_ls_R_factor_all     0.0520
_refine_ls_R_factor_gt     0.0423
_refine_ls_wR_factor_gt     0.1144
_refine_ls_wR_factor_ref     0.1226
_refine_ls_goodness_of_fit_ref     1.048
_refine_ls_restrained_S_all     1.048
_refine_ls_number_reflns     4952
_refine_ls_number_parameters     163
_refine_ls_number_restraints     0
_refine_ls_hydrogen_treatment     constr
_refine_ls_weighting_scheme     calc
_refine_ls_weighting_details
         'calc w=1/[\s^2^(Fo^2^)+(0.0623P)^2^+0.4049P] where P=(Fo^2^+2Fc^2^)/3'
_atom_sites_solution_hydrogens     geom
_atom_sites_solution_primary     direct
_atom_sites_solution_secondary     difmap
_refine_ls_shift/su_max     0.001
_refine_ls_shift/su_mean     0.000
_refine_diff_density_max     0.652
_refine_diff_density_min     -0.537
_refine_ls_extinction_method     'SHELXL97 (Sheldrick, 2008)'
_refine_ls_extinction_coef     0.019(6)
_refine_ls_extinction_expression
                                  'Fc^*^=kFc[1+0.001xFc^2^\l^3^/sin(2\q)]^-1/4^'
loop_
    _atom_type_symbol
    _atom_type_description
    _atom_type_scat_dispersion_real
    _atom_type_scat_dispersion_imag
    _atom_type_scat_source
    'C' 'C' 0.0033 0.0016
                         'International Tables Vol C Tables 4.2.6.8 and 6.1.1.4'
    'H' 'H' 0.0000 0.0000
                         'International Tables Vol C Tables 4.2.6.8 and 6.1.1.4'
    'N' 'N' 0.0061 0.0033
                         'International Tables Vol C Tables 4.2.6.8 and 6.1.1.4'
    'O' 'O' 0.0106 0.0060
                         'International Tables Vol C Tables 4.2.6.8 and 6.1.1.4'
    'S' 'S' 0.1246 0.1234
                         'International Tables Vol C Tables 4.2.6.8 and 6.1.1.4'
_computing_data_collection     'COLLECT (Nonius, 1998)'
_computing_cell_refinement     'SCALEPACK (Otwinowski & Minor, 1997)'
_computing_data_reduction     'DENZO and SCALEPACK (Otwinowski & Minor, 1997)'
_computing_structure_solution     'SHELXS97 (Sheldrick, 2008)'
_computing_structure_refinement     'SHELXL97 (Sheldrick, 2008)'
_computing_molecular_graphics     'DIAMOND (Brandenburg & Berndt, 1999)'
_computing_publication_material     'WinGX (Farrugia, 2012)'
loop_
    _atom_site_type_symbol
    _atom_site_label
    _atom_site_fract_x
    _atom_site_fract_y
    _atom_site_fract_z
    _atom_site_U_iso_or_equiv
    _atom_site_adp_type
    _atom_site_calc_flag
    _atom_site_refinement_flags
    _atom_site_occupancy
    _atom_site_symmetry_multiplicity
    _atom_site_disorder_assembly
    _atom_site_disorder_group
    S S1 0.34278(4) 0.656923(16) 0.06576(3) 0.02143(8) Uani d . 1 1 . .
    S S2 0.23332(4) 0.351066(18) 0.25289(4) 0.02525(9) Uani d . 1 1 . .
    O O1 0.49495(13) 0.67391(6) 0.17729(12) 0.0309(2) Uani d . 1 1 . .
    O O2 0.37660(15) 0.69761(7) -0.08875(11) 0.0345(2) Uani d . 1 1 . .
    O O3 0.18911(13) 0.69666(7) 0.10348(12) 0.0326(2) Uani d . 1 1 . .
    O O4 0.3244(2) 0.57165(7) 0.04142(15) 0.0463(3) Uani d . 1 1 . .
    O O6 0.38228(16) 0.32441(7) 0.38175(14) 0.0396(3) Uani d . 1 1 . .
    O O5 0.21214(17) 0.43447(6) 0.28810(17) 0.0425(3) Uani d . 1 1 . .
    O O7 0.08566(15) 0.30213(7) 0.27346(18) 0.0456(3) Uani d . 1 1 . .
    O O8 0.29980(19) 0.33486(11) 0.10785(15) 0.0550(4) Uani d . 1 1 . .
    N N1 0.28066(13) 0.46125(6) -0.20331(12) 0.02426(19) Uani d . 1 1 . .
    H H1A 0.3615 0.4232 -0.1801 0.029 Uiso calc R 1 1 . .
    H H1B 0.2844 0.4940 -0.1209 0.029 Uiso calc R 1 1 . .
    C C1 0.10770(16) 0.42072(7) -0.22403(13) 0.0239(2) Uani d . 1 1 . .
    H H1C 0.0170 0.4609 -0.2348 0.029 Uiso calc R 1 1 . .
    H H1D 0.0945 0.3882 -0.1340 0.029 Uiso calc R 1 1 . .
    N N2 -0.08305(14) 0.33181(6) -0.40184(12) 0.02342(19) Uani d . 1 1 . .
    H H2A -0.1098 0.3079 -0.3154 0.028 Uiso calc R 1 1 . .
    H H2B -0.0790 0.2932 -0.4735 0.028 Uiso calc R 1 1 . .
    C C2 0.09283(15) 0.36783(7) -0.36757(13) 0.0224(2) Uani d . 1 1 . .
    H H2C 0.1175 0.3997 -0.4553 0.027 Uiso calc R 1 1 . .
    H H2D 0.1777 0.3252 -0.3524 0.027 Uiso calc R 1 1 . .
    C C4 -0.22592(16) 0.38901(7) -0.45835(14) 0.0239(2) Uani d . 1 1 . .
    H H4A -0.2325 0.4310 -0.3821 0.029 Uiso calc R 1 1 . .
    H H4B -0.3349 0.3604 -0.4708 0.029 Uiso calc R 1 1 . .
    C C5 0.33057(15) 0.50958(7) -0.33674(15) 0.0253(2) Uani d . 1 1 . .
    H H5A 0.3433 0.4739 -0.4226 0.030 Uiso calc R 1 1 . .
    H H5B 0.4409 0.5353 -0.3062 0.030 Uiso calc R 1 1 . .
    C C3 -0.19624(18) 0.42678(8) -0.61163(15) 0.0283(2) Uani d . 1 1 . .
    H H3A -0.0825 0.4510 -0.6014 0.034 Uiso calc R 1 1 . .
    H H3B -0.2000 0.3852 -0.6899 0.034 Uiso calc R 1 1 . .
    H H2 0.4133 0.2736 0.3570 0.103(11) Uiso d R 1 1 . .
    H H1 0.4645 0.6890 -0.1022 0.085(10) Uiso d R 1 1 . .
loop_
    _atom_site_aniso_label
    _atom_site_aniso_U_11
    _atom_site_aniso_U_22
    _atom_site_aniso_U_33
    _atom_site_aniso_U_12
    _atom_site_aniso_U_13
    _atom_site_aniso_U_23
    S1 0.02404(14) 0.02050(13) 0.01984(13) 0.00254(8) 0.00312(9) 0.00086(8)
    S2 0.02107(15) 0.02753(15) 0.02768(15) 0.00164(9) 0.00516(10) -0.00477(10)
    O1 0.0275(5) 0.0362(5) 0.0274(4) 0.0037(4) -0.0028(3) -0.0011(4)
    O2 0.0327(5) 0.0474(6) 0.0247(4) 0.0048(4) 0.0084(4) 0.0110(4)
    O3 0.0251(4) 0.0431(5) 0.0307(5) 0.0095(4) 0.0082(3) 0.0078(4)
    O4 0.0715(9) 0.0225(4) 0.0434(6) -0.0033(5) 0.0013(6) -0.0054(4)
    O6 0.0375(6) 0.0399(6) 0.0382(6) 0.0056(4) -0.0078(4) -0.0025(5)
    O5 0.0433(6) 0.0233(4) 0.0630(8) 0.0016(4) 0.0149(5) 0.0004(5)
    O7 0.0285(5) 0.0374(6) 0.0720(9) -0.0091(4) 0.0108(5) -0.0178(6)
    O8 0.0425(7) 0.0928(11) 0.0314(6) 0.0243(7) 0.0119(5) -0.0037(6)
    N1 0.0230(4) 0.0228(4) 0.0249(4) 0.0006(3) -0.0051(3) -0.0002(3)
    C1 0.0255(5) 0.0250(5) 0.0204(4) -0.0032(4) 0.0001(4) -0.0003(4)
    N2 0.0273(5) 0.0176(4) 0.0246(4) -0.0037(3) 0.0001(3) 0.0006(3)
    C2 0.0225(5) 0.0211(4) 0.0230(5) 0.0002(3) 0.0009(4) 0.0000(4)
    C4 0.0219(5) 0.0232(5) 0.0263(5) -0.0024(4) 0.0019(4) 0.0014(4)
    C5 0.0187(5) 0.0236(5) 0.0328(6) -0.0003(3) 0.0007(4) 0.0014(4)
    C3 0.0297(6) 0.0284(5) 0.0270(5) 0.0079(4) 0.0046(4) 0.0049(4)
_geom_special_details
;
All e.s.d.'s (except the e.s.d. in the dihedral angle between two l.s. planes)
are estimated using the full covariance matrix. The cell e.s.d.'s are taken
into account individually in the estimation of e.s.d.'s in distances, angles
and torsion angles; correlations between e.s.d.'s in cell parameters are only
used when they are defined by crystal symmetry. An approximate (isotropic)
treatment of cell e.s.d.'s is used for estimating e.s.d.'s involving l.s.
planes.
;
loop_
    _geom_bond_atom_site_label_1
    _geom_bond_atom_site_label_2
    _geom_bond_site_symmetry_2
    _geom_bond_distance
    _geom_bond_publ_flag
    S1 O4 . 1.4399(11) no
    S1 O3 . 1.4449(10) no
    S1 O1 . 1.4672(10) no
    S1 O2 . 1.5601(10) no
    S2 O5 . 1.4360(11) no
    S2 O7 . 1.4423(12) no
    S2 O8 . 1.4516(13) no
    S2 O6 . 1.5779(11) no
    O2 H1 . 0.7258 no
    O6 H2 . 0.9134 no
    N1 C1 . 1.5017(16) no
    N1 C5 . 1.5058(17) no
    N1 H1A . 0.9000 no
    N1 H1B . 0.9000 no
    C1 C2 . 1.5232(16) no
    C1 H1C . 0.9700 no
    C1 H1D . 0.9700 no
    N2 C2 . 1.4957(15) no
    N2 C4 . 1.5033(16) no
    N2 H2A . 0.9000 no
    N2 H2B . 0.9000 no
    C2 H2C . 0.9700 no
    C2 H2D . 0.9700 no
    C4 C3 . 1.5211(17) no
    C4 H4A . 0.9700 no
    C4 H4B . 0.9700 no
    C5 C3 3_564 1.5199(17) no
    C5 H5A . 0.9700 no
    C5 H5B . 0.9700 no
    C3 C5 3_564 1.5199(17) no
    C3 H3A . 0.9700 no
    C3 H3B . 0.9700 no
loop_
    _geom_angle_atom_site_label_1
    _geom_angle_atom_site_label_2
    _geom_angle_atom_site_label_3
    _geom_angle_site_symmetry_1
    _geom_angle_site_symmetry_3
    _geom_angle
    _geom_angle_publ_flag
    O4 S1 O3 . . 114.47(8) no
    O4 S1 O1 . . 110.22(7) no
    O3 S1 O1 . . 112.91(6) no
    O4 S1 O2 . . 108.98(7) no
    O3 S1 O2 . . 103.49(6) no
    O1 S1 O2 . . 106.16(6) no
    O5 S2 O7 . . 113.84(7) no
    O5 S2 O8 . . 115.43(9) no
    O7 S2 O8 . . 112.49(9) no
    O5 S2 O6 . . 102.36(8) no
    O7 S2 O6 . . 106.48(8) no
    O8 S2 O6 . . 104.82(7) no
    S1 O2 H1 . . 108.7 no
    S2 O6 H2 . . 106.6 no
    C1 N1 C5 . . 117.60(9) no
    C1 N1 H1A . . 107.9 no
    C5 N1 H1A . . 107.9 no
    C1 N1 H1B . . 107.9 no
    C5 N1 H1B . . 107.9 no
    H1A N1 H1B . . 107.2 no
    N1 C1 C2 . . 109.50(10) no
    N1 C1 H1C . . 109.8 no
    C2 C1 H1C . . 109.8 no
    N1 C1 H1D . . 109.8 no
    C2 C1 H1D . . 109.8 no
    H1C C1 H1D . . 108.2 no
    C2 N2 C4 . . 116.01(9) no
    C2 N2 H2A . . 108.3 no
    C4 N2 H2A . . 108.3 no
    C2 N2 H2B . . 108.3 no
    C4 N2 H2B . . 108.3 no
    H2A N2 H2B . . 107.4 no
    N2 C2 C1 . . 111.72(10) no
    N2 C2 H2C . . 109.3 no
    C1 C2 H2C . . 109.3 no
    N2 C2 H2D . . 109.3 no
    C1 C2 H2D . . 109.3 no
    H2C C2 H2D . . 107.9 no
    N2 C4 C3 . . 111.19(10) no
    N2 C4 H4A . . 109.4 no
    C3 C4 H4A . . 109.4 no
    N2 C4 H4B . . 109.4 no
    C3 C4 H4B . . 109.4 no
    H4A C4 H4B . . 108.0 no
    N1 C5 C3 . 3_564 111.43(10) no
    N1 C5 H5A . . 109.3 no
    C3 C5 H5A 3_564 . 109.3 no
    N1 C5 H5B . . 109.3 no
    C3 C5 H5B 3_564 . 109.3 no
    H5A C5 H5B . . 108.0 no
    C5 C3 C4 3_564 . 111.90(11) no
    C5 C3 H3A 3_564 . 109.2 no
    C4 C3 H3A . . 109.2 no
    C5 C3 H3B 3_564 . 109.2 no
    C4 C3 H3B . . 109.2 no
    H3A C3 H3B . . 107.9 no
loop_
    _geom_hbond_atom_site_label_D
    _geom_hbond_atom_site_label_H
    _geom_hbond_atom_site_label_A
    _geom_hbond_site_symmetry_A
    _geom_hbond_distance_DH
    _geom_hbond_distance_HA
    _geom_hbond_distance_DA
    _geom_hbond_angle_DHA
    N1 H1A O4 3_665 0.90 2.60 3.2773(18) 132.6
    N1 H1A O1 3_665 0.90 1.97 2.8445(14) 164.9
    N1 H1B O4 . 0.90 1.91 2.8051(16) 170.5
    N2 H2A O3 3_565 0.90 2.02 2.8675(15) 155.8
    N2 H2B O3 2_544 0.90 2.09 2.9117(14) 151.4
    N2 H2A O7 4_565 0.90 2.45 2.9232(15) 113.2
    O2 H1 O8 3_665 0.73 1.89 2.6125(18) 172.2
    O6 H2 O1 2_645 0.91 1.85 2.7544(17) 172.1
