# Supplementary material for: 1,4,8,11-Tetra­azonia­cyclo­tetra­decane tetra­kis­(hydrogensulfate)
Source: Acta Crystallogr Sect E Struct Rep Online. 2013 Jul 20;69(Pt 8):o1278. doi: 10.1107/S1600536813018953 (PMC3793773; doi:10.1107/S1600536813018953)
Supplement: Supplementary file 2 [file e-69-o1278-Isup2.hkl]

#
# h,k,l, Fc-squared, Fo-squared, sigma(Fo-squared) and status flag
#
data_I
_shelx_title ' import in P 21/c'
_shelx_refln_list_code          4
_shelx_F_calc_maximum       85.99
_exptl_crystal_F_000       424.00
_reflns_d_resolution_high  0.6200
 
loop_
 _symmetry_equiv_pos_as_xyz
 'x, y, z'
 '-x, y+1/2, -z+1/2'
 '-x, -y, -z'
 'x, -y-1/2, z-1/2'
 
_cell_length_a     7.8177
_cell_length_b    16.6464
_cell_length_c     8.7222
_cell_angle_alpha  90.000
_cell_angle_beta   97.165
_cell_angle_gamma  90.000
 
_shelx_F_squared_multiplier     1.000
 
loop_
 _refln_index_h
 _refln_index_k
 _refln_index_l
 _refln_F_squared_calc
 _refln_F_squared_meas
 _refln_F_squared_sigma
 _refln_observed_status
   3   0   0     1088.58      953.33     21.75 o
   4   0   0      274.52      325.86     12.49 o
   5   0   0      281.46      336.20      8.58 o
   6   0   0        9.26       12.26      2.06 o
   8   0   0       49.61       58.62      3.96 o
   9   0   0      658.36      672.98     27.54 o
  11   0   0        1.63       -0.92      3.68 o
  12   0   0       79.27       68.39      7.93 o
   2   1   0     2375.18     2316.14     50.89 o
   3   1   0      364.90      260.55      4.10 o
   4   1   0        9.94       30.39      3.52 o
   5   1   0     2550.52     2480.04     58.77 o
   6   1   0      233.14      246.20      5.11 o
   8   1   0       41.24       45.94      3.61 o
   9   1   0        3.10        6.87      2.26 o
  10   1   0       23.84       31.07      3.75 o
  11   1   0       21.01       18.05      6.26 o
  12   1   0       67.72       65.55      4.85 o
   1   2   0      239.97      235.75      7.62 o
   2   2   0     2292.62     2293.71     36.31 o
   3   2   0       89.02      105.17      3.07 o
   4   2   0      668.98      709.40     18.36 o
   5   2   0       28.64       32.55      0.75 o
   6   2   0       22.90       17.50      0.77 o
   7   2   0      539.54      449.16     16.47 o
   8   2   0       73.75       76.75      4.60 o
  10   2   0        1.16        3.11      3.26 o
  11   2   0        4.28        3.70      2.24 o
  12   2   0       12.30       11.31      3.00 o
   1   3   0      422.41      417.66      6.19 o
   2   3   0     1424.65     1419.53     17.11 o
   3   3   0        2.07        0.86      0.21 o
   4   3   0      218.63      194.85      2.97 o
   5   3   0      160.95      176.12      3.11 o
   6   3   0        0.02        0.54      0.70 o
   7   3   0      259.35      270.90     10.14 o
   8   3   0        2.28        2.31      1.56 o
   9   3   0        1.54       -2.05      2.05 o
  10   3   0        3.44        2.76      2.41 o
  11   3   0       21.15       15.00      2.33 o
  12   3   0        1.77        3.48      2.77 o
   1   4   0       93.13       81.88      1.75 o
   2   4   0     1933.68     1885.26     29.63 o
   3   4   0       38.77       50.55      1.45 o
   4   4   0       74.48       54.61      2.44 o
   5   4   0        0.01        0.34      0.60 o
   6   4   0      116.74      120.32      2.61 o
   7   4   0     1020.33     1048.78     35.23 o
   8   4   0      151.69      189.40      7.93 o
   9   4   0      450.35      444.38     19.36 o
  10   4   0       32.60       40.13      3.04 o
  11   4   0       48.59       39.60     11.26 o
  12   4   0       29.10       27.31      3.72 o
   1   5   0      134.69      144.72      2.53 o
   2   5   0       79.08       56.77      1.00 o
   3   5   0      810.50      806.93     18.24 o
   4   5   0      498.30      519.45     14.71 o
   5   5   0      978.75      966.77     27.54 o
   6   5   0       55.83       52.37      3.39 o
   7   5   0      382.04      428.73     31.38 o
   8   5   0       23.26       21.52      1.70 o
   9   5   0        2.33       -0.14      1.98 o
  10   5   0       47.81       48.93      5.34 o
  11   5   0       11.25        7.93      2.50 o
  12   5   0      133.65      154.45     27.12 o
   1   6   0     3003.56     2951.03     40.17 o
   2   6   0       10.52        5.80      2.48 o
   3   6   0     2020.60     2132.75     37.74 o
   4   6   0       95.12      103.60      2.16 o
   5   6   0      340.29      367.11      7.29 o
   6   6   0      102.00      103.75      2.52 o
   7   6   0      893.69      909.24     55.29 o
   8   6   0       64.59       69.85      3.69 o
   9   6   0       43.72       32.79      3.11 o
  10   6   0      115.14      115.02      5.84 o
  11   6   0       12.65        7.78      4.60 o
  12   6   0      131.82      129.87      7.48 o
   1   7   0      261.66      250.77      5.20 o
   2   7   0       25.07       30.26      0.70 o
   3   7   0     2261.03     2411.09     51.89 o
   4   7   0       84.00       77.74      1.63 o
   5   7   0     1039.10     1017.28     34.93 o
   6   7   0        1.31        1.59      0.57 o
   7   7   0      220.00      198.60      8.85 o
   8   7   0      177.33      199.99      5.25 o
   9   7   0        1.10        0.55      1.38 o
  10   7   0        4.14        4.67      3.47 o
  11   7   0       37.98       34.60      3.25 o
  12   7   0       46.49       49.92      4.22 o
   1   8   0       83.09       68.46      2.22 o
   2   8   0        0.78        0.08      0.41 o
   3   8   0       73.23       84.14      3.29 o
   4   8   0      285.88      291.58      8.70 o
   5   8   0        5.91        5.66      0.75 o
   6   8   0       70.77       74.06      2.58 o
   7   8   0       92.19       92.05      2.46 o
   8   8   0       11.00       11.68      1.11 o
   9   8   0      219.39      232.31     24.02 o
  10   8   0      116.82      141.05      8.64 o
  11   8   0       92.31       86.43      5.67 o
   1   9   0     1463.66     1443.26     34.18 o
   2   9   0       26.09       17.04      0.50 o
   3   9   0     1671.75     1798.35     44.81 o
   4   9   0      562.05      618.24     16.45 o
   5   9   0      547.47      580.34     17.87 o
   6   9   0      133.51      157.48      3.64 o
   7   9   0       78.67       88.00      2.65 o
   8   9   0       13.85       10.57      1.23 o
   9   9   0        0.09       -0.68      1.40 o
  10   9   0        2.25        3.09      1.98 o
  11   9   0       13.59        7.08      3.47 o
   0  10   0     1502.37     1393.77     29.95 o
   1  10   0      261.56      244.70      6.69 o
   2  10   0     1579.10     1522.17     31.88 o
   3  10   0      443.14      453.61     12.00 o
   4  10   0      457.26      495.39     15.93 o
   5  10   0       19.09       13.66      0.77 o
   6  10   0        0.01        0.54      0.80 o
   7  10   0      130.12      130.59      3.19 o
   8  10   0       46.10       51.74      2.21 o
   9  10   0      198.41      207.41     10.34 o
  10  10   0      116.95      136.17      8.92 o
  11  10   0       28.02       25.05      3.22 o
   1  11   0      179.02      162.53      3.56 o
   2  11   0      318.34      323.39      8.06 o
   3  11   0     1362.64     1437.98     35.68 o
   4  11   0     2118.91     2209.14     68.41 o
   5  11   0      722.52      832.50     39.64 o
   6  11   0      247.32      256.84      6.76 o
   7  11   0      311.80      327.15      9.93 o
   8  11   0       19.37       24.82      1.72 o
   9  11   0        5.54        7.88      1.82 o
  10  11   0       87.53       90.87     12.74 o
  11  11   0       55.95       53.71      4.35 o
   0  12   0     1851.22     2065.63     40.27 o
   1  12   0      580.13      539.72     10.73 o
   2  12   0       62.35       66.33      1.49 o
   3  12   0      309.35      298.82      7.40 o
   4  12   0      106.25       99.83      2.90 o
   5  12   0       67.65       65.37      1.50 o
   6  12   0      382.68      379.40     10.16 o
   7  12   0      261.47      277.06      7.13 o
   8  12   0        1.11       -0.09      0.92 o
   9  12   0      105.27      103.60      5.24 o
  10  12   0       23.22       20.99      4.00 o
  11  12   0       25.67       15.17      2.69 o
   1  13   0      238.62      258.68      6.48 o
   2  13   0      344.20      303.43      5.82 o
   3  13   0        3.82        2.54      0.47 o
   4  13   0       57.54       45.52      1.00 o
   5  13   0      123.32      117.04      2.72 o
   6  13   0        3.86        9.84      0.97 o
   7  13   0       23.43       20.73      1.50 o
   8  13   0      317.68      358.95     11.81 o
   9  13   0        0.52        2.48      2.41 o
  10  13   0       14.46       14.10      5.31 o
   0  14   0      797.53      750.25     16.01 o
   1  14   0       63.35       65.66      2.61 o
   2  14   0     1021.34      979.13     17.18 o
   3  14   0        7.82        6.00      0.79 o
   4  14   0        1.07       -0.29      0.50 o
   5  14   0       49.27       58.72      2.66 o
   6  14   0        0.03       -0.62      0.65 o
   7  14   0      155.20      159.31      4.19 o
   8  14   0        3.27        1.99      1.25 o
   9  14   0      383.98      400.33     16.34 o
  10  14   0        8.41        8.47      2.15 o
   1  15   0        0.72        1.07      0.37 o
   2  15   0      982.03      987.29     27.00 o
   3  15   0      256.63      269.84      8.15 o
   4  15   0      525.87      513.88     14.06 o
   5  15   0      691.45      696.43     26.64 o
   6  15   0       10.14        7.81      0.96 o
   7  15   0      322.11      346.79     12.53 o
   8  15   0        1.72       -0.05      1.08 o
   9  15   0        8.93        7.41      1.50 o
  10  15   0       20.15       13.96      2.16 o
   0  16   0      136.22      148.72      9.10 o
   1  16   0      112.98      109.23      2.01 o
   2  16   0      198.78      221.97      7.69 o
   3  16   0      298.71      298.92      7.56 o
   4  16   0        8.91       10.49      0.84 o
   5  16   0       18.08       10.65      1.14 o
   6  16   0        2.63        0.64      0.90 o
   7  16   0       14.16       12.34      1.17 o
   8  16   0       40.47       40.25      3.41 o
   9  16   0       86.10       79.22      4.28 o
  10  16   0       75.01       66.94      4.04 o
   1  17   0        7.45        9.16      0.87 o
   2  17   0       44.62       38.16      1.00 o
   3  17   0      370.22      395.25     10.91 o
   4  17   0      155.05      168.31      7.48 o
   5  17   0        7.63       10.02      0.88 o
   6  17   0        2.98        3.20      0.83 o
   7  17   0       32.90       25.15      2.05 o
   8  17   0      223.23      226.96      8.64 o
   9  17   0        4.10        5.72      1.78 o
   0  18   0        0.00        0.41      0.87 o
   1  18   0      119.87      131.02      2.73 o
   2  18   0        9.03        7.74      0.59 o
   3  18   0       61.22       65.91      2.02 o
   4  18   0        1.97        0.29      1.02 o
   5  18   0        0.60       -0.47      0.79 o
   6  18   0       81.20       80.98      5.34 o
   7  18   0       19.05       15.35      1.39 o
   8  18   0        0.70        1.40      1.32 o
   9  18   0        0.92       -1.08      1.95 o
   1  19   0      260.98      267.17      9.89 o
   2  19   0       41.28       38.35      2.51 o
   3  19   0       58.07       57.24      2.92 o
   4  19   0       71.51       80.56      4.20 o
   5  19   0      140.87      140.37      8.05 o
   6  19   0        5.77        2.73      0.82 o
   7  19   0       25.11       19.47      2.78 o
   8  19   0       51.08       53.81      3.14 o
   0  20   0       78.48       80.81      2.99 o
   1  20   0       12.50       14.24      3.05 o
   2  20   0      269.05      309.05      6.96 o
   3  20   0       57.74       52.15      3.94 o
   4  20   0       22.96       21.03      2.09 o
   5  20   0       42.66       45.77      2.51 o
   6  20   0        0.02       -0.21      1.47 o
   7  20   0       25.79       24.48      2.35 o
   8  20   0        5.36        3.73      1.88 o
   1  21   0      166.91      190.99      9.67 o
   2  21   0      243.05      304.78     15.58 o
   3  21   0       93.10      112.11      4.31 o
   4  21   0      196.27      225.80     11.96 o
   5  21   0      263.88      295.75     22.31 o
   6  21   0        3.77        5.28      1.99 o
   7  21   0       21.02       18.25      2.26 o
   0  22   0      402.50      453.97     46.36 o
   1  22   0       12.56       11.03      1.57 o
   2  22   0      161.10      188.90      9.72 o
   3  22   0       35.95       35.78      1.78 o
   4  22   0       18.03       19.03      2.48 o
   5  22   0       25.84       30.95      2.57 o
   6  22   0       38.10       38.77      2.87 o
   7  22   0      106.22      101.62      6.63 o
   1  23   0      107.85      130.28      5.57 o
   2  23   0       13.55       17.36      1.82 o
   3  23   0        2.03       -2.30      2.84 o
   4  23   0        0.00        1.54      1.68 o
   5  23   0        0.19        0.41      2.03 o
   6  23   0       59.01       66.79      3.73 o
   0  24   0        0.07       -0.04      2.28 o
   1  24   0        1.47        1.51      1.60 o
   2  24   0       91.14       90.28      3.60 o
   3  24   0       12.98       15.72      2.64 o
   4  24   0       75.45       82.32      4.85 o
   5  24   0       92.16       89.69      3.74 o
   1  25   0        0.27        1.21      1.56 o
   2  25   0       26.72       25.93      2.22 o
   3  25   0       14.14       12.30      2.35 o
   4  25   0        3.11        5.60      2.09 o
   0  26   0      175.41      177.70     13.00 o
   1  26   0       10.18        8.96      1.77 o
   2  26   0      159.60      173.04      5.86 o
   3  26   0       32.85       31.38      2.91 o
 -12   1   1       50.85       50.29      4.53 o
 -11   1   1       11.54       11.75      4.25 o
 -10   1   1        2.55        1.20      2.19 o
  -9   1   1       32.07       35.45      2.80 o
  -8   1   1      176.80      168.11     10.80 o
  -7   1   1        1.13        2.12      0.71 o
  -6   1   1     2523.51     2609.32    162.44 o
  -5   1   1        2.14        1.07      0.65 o
  -4   1   1      985.53     1072.37     33.19 o
  -3   1   1      153.28      154.64      5.05 o
  -2   1   1       68.69       86.56      4.74 o
  -1   1   1      751.64      492.49     63.88 o
   2   1   1      151.48      142.34      3.09 o
   3   1   1     5414.25     5340.62     95.94 o
   4   1   1      235.37      248.95      4.73 o
   5   1   1     1040.28     1028.31     15.24 o
   6   1   1        3.61        0.48      0.91 o
   7   1   1       74.93       64.65      4.11 o
   8   1   1      179.76      185.25     13.35 o
   9   1   1       65.75       61.81      4.53 o
  10   1   1      136.78      153.10      6.21 o
  11   1   1       38.42       34.29      3.05 o
  12   1   1       67.88       68.34      5.24 o
 -12   2   1        9.87       14.00      2.63 o
 -11   2   1      277.18      295.39     16.23 o
 -10   2   1       36.55       36.80      4.35 o
  -9   2   1      239.82      274.63     11.27 o
  -8   2   1       33.06       25.55      1.63 o
  -7   2   1        0.37        1.63      0.71 o
  -6   2   1      194.12      214.89      7.05 o
  -5   2   1       12.15       12.13      0.76 o
  -4   2   1     1850.45     1805.97     29.00 o
  -3   2   1     1129.35     1307.50     28.48 o
  -1   2   1     1148.34     1277.11     18.86 o
   0   2   1      337.94      306.66     33.00 o
   1   2   1     1915.86     1834.44     36.61 o
   2   2   1        0.37        1.00      0.67 o
   3   2   1     1209.81     1090.43     16.57 o
   4   2   1      302.30      276.67      3.92 o
   5   2   1     7394.16     7547.37    165.40 o
   6   2   1     1731.63     1749.55     26.57 o
   7   2   1      243.39      237.35      9.64 o
   8   2   1      315.01      334.16      9.76 o
   9   2   1        5.59        5.66      2.26 o
  10   2   1       22.00       21.95      2.40 o
  11   2   1       16.02       15.83      2.37 o
  12   2   1       63.11       73.45      7.96 o
 -12   3   1        3.17        3.46      2.60 o
 -11   3   1       61.72       59.83      4.17 o
 -10   3   1        0.15        1.22      1.98 o
  -9   3   1      126.56      112.88      6.52 o
  -8   3   1      639.05      639.66     23.57 o
  -7   3   1      279.25      292.16     12.30 o
  -6   3   1     3010.12     3151.04     59.20 o
  -5   3   1      279.64      328.62      5.82 o
  -4   3   1      271.47      278.41      6.89 o
  -3   3   1       34.33       35.90      0.73 o
  -2   3   1     2500.08     2401.14     44.69 o
  -1   3   1     4821.63     4438.85    139.99 o
   0   3   1     3200.15     3126.54     86.78 o
   2   3   1      328.00      304.48      6.27 o
   3   3   1     2531.41     2372.22     30.77 o
   4   3   1      871.28      900.29     11.90 o
   5   3   1      267.27      268.78      8.08 o
   6   3   1     1183.40     1206.31     18.90 o
   7   3   1       45.99       55.32      2.99 o
   8   3   1      242.65      248.13      7.64 o
   9   3   1       10.00        9.26      1.68 o
  10   3   1      222.37      226.08     25.61 o
  11   3   1       28.79       31.30      7.33 o
  12   3   1       64.66       52.62      7.36 o
 -12   4   1        4.00        7.30      2.64 o
 -11   4   1        4.91        6.05      2.58 o
 -10   4   1        7.92        6.48      2.04 o
  -9   4   1       63.96       49.49      4.39 o
  -8   4   1       11.47       12.39      2.26 o
  -7   4   1      194.34      189.31      5.48 o
  -6   4   1       82.20       68.53      3.03 o
  -5   4   1     1382.73     1482.12     40.69 o
  -4   4   1     1531.10     1826.72     31.37 o
  -3   4   1     4427.11     4608.26     84.13 o
  -2   4   1     2277.40     1959.33     39.36 o
  -1   4   1     3564.24     3354.20    172.31 o
   0   4   1     1163.95      998.63     20.92 o
   1   4   1     2204.86     1997.72     26.99 o
   2   4   1       79.72       54.35      0.90 o
   3   4   1     1234.43     1487.88     22.19 o
   4   4   1      174.64      185.66      2.84 o
   5   4   1      217.01      195.98      6.74 o
   6   4   1     3931.93     3920.13     92.07 o
   7   4   1       56.58       53.62      2.99 o
   8   4   1      567.50      545.08     15.52 o
   9   4   1       24.64       24.25      4.25 o
  10   4   1        0.00        1.53      1.63 o
  11   4   1        0.02       -0.47      3.33 o
  12   4   1       61.62       57.15      5.01 o
 -12   5   1        1.99       -0.95      2.44 o
 -11   5   1       19.58       21.38      2.54 o
 -10   5   1       15.95       16.84      3.79 o
  -9   5   1       81.68       86.84      4.05 o
  -8   5   1       26.05       26.62      2.69 o
  -7   5   1      238.90      263.09      7.04 o
  -6   5   1        7.61        2.13      0.88 o
  -5   5   1      464.54      479.90      8.64 o
  -4   5   1      502.06      504.55      7.89 o
  -3   5   1      193.84      179.10      2.54 o
  -2   5   1      606.85      743.38     11.03 o
  -1   5   1      128.04      154.29      2.79 o
   0   5   1     1922.20     1848.14     34.57 o
   1   5   1      608.98      536.04     10.62 o
   3   5   1     4275.29     4839.06    128.07 o
   4   5   1       74.09       87.90      2.74 o
   5   5   1      248.90      265.35      9.93 o
   6   5   1       53.90       57.91      2.02 o
   7   5   1        5.42        5.45      1.08 o
   8   5   1       74.61       74.35      5.08 o
   9   5   1       57.46       68.70      3.60 o
  10   5   1       75.50       97.16     14.66 o
  11   5   1        2.85        2.83      2.50 o
  12   5   1       36.96       31.66      3.53 o
 -12   6   1        2.65       -3.61      3.61 o
 -11   6   1      110.51       98.89      6.34 o
 -10   6   1        7.22        9.19      1.93 o
  -9   6   1        1.90        1.94      2.26 o
  -8   6   1       19.28       17.91      2.62 o
  -7   6   1      117.76      104.25      4.89 o
  -6   6   1      272.60      281.54      6.77 o
  -5   6   1       58.45       65.52      2.39 o
  -4   6   1     4268.67     4672.09    112.84 o
  -3   6   1       24.55       11.72      0.55 o
  -2   6   1      629.60      590.31     12.56 o
  -1   6   1     1115.17     1242.28     26.42 o
   0   6   1       32.54       39.69      1.64 o
   1   6   1      212.56      226.26      3.69 o
   2   6   1     2054.38     2165.58     35.05 o
   3   6   1      292.57      306.16      4.01 o
   4   6   1      394.49      407.95      7.47 o
   5   6   1       26.04       36.13      4.15 o
   6   6   1      158.06      159.67      8.95 o
   7   6   1       21.88       15.90      1.55 o
   8   6   1       68.62       83.46      2.35 o
   9   6   1        3.01        0.07      2.90 o
  10   6   1       13.51       16.81      2.23 o
  11   6   1        0.41        4.03      6.05 o
  12   6   1       21.01       15.06      2.95 o
 -12   7   1        9.76        7.66      3.08 o
 -11   7   1       15.10        8.78      2.59 o
 -10   7   1        2.53        2.64      1.99 o
  -9   7   1      421.36      470.08     15.14 o
  -8   7   1      111.88      117.73      4.58 o
  -7   7   1      388.08      426.65     15.25 o
  -6   7   1      563.42      592.08     12.39 o
  -5   7   1       65.39       89.98      2.81 o
  -4   7   1        0.54       -0.03      0.46 o
  -3   7   1      202.02      200.33      3.67 o
  -2   7   1      655.42      648.84     10.60 o
  -1   7   1      388.45      304.16      6.55 o
   0   7   1       82.87      101.77      1.87 o
   1   7   1      941.76      885.04     16.08 o
   2   7   1      137.38      114.85      2.34 o
   3   7   1      539.11      520.41     10.32 o
   4   7   1       88.99       94.56      3.04 o
   5   7   1      114.97      108.91      2.96 o
   6   7   1       30.14       23.40      1.30 o
   7   7   1       72.32       69.52      1.97 o
   8   7   1       43.69       42.00      1.90 o
   9   7   1       53.33       65.06      5.03 o
  10   7   1      231.32      250.94     10.70 o
  11   7   1        0.76        6.39      3.13 o
 -12   8   1        1.39       -1.25      2.80 o
 -11   8   1      318.58      359.33     27.07 o
 -10   8   1        9.19        6.96      2.19 o
  -9   8   1      482.90      542.61     40.53 o
  -8   8   1       50.55       49.62      2.90 o
  -7   8   1        7.96        7.78      3.36 o
  -6   8   1       24.41       28.33      1.11 o
  -5   8   1       25.31       12.84      0.71 o
  -4   8   1      341.87      318.91     11.05 o
  -3   8   1       97.93       89.96      2.88 o
  -2   8   1     2975.96     2847.24     50.41 o
  -1   8   1      257.97      197.40      4.55 o
   0   8   1        8.42        5.28      0.64 o
   1   8   1        9.02        4.78      0.66 o
   2   8   1      185.74      182.43      3.02 o
   3   8   1      183.23      178.86      3.26 o
   4   8   1      302.30      334.14     10.86 o
   5   8   1     1486.46     1617.63     39.88 o
   6   8   1      912.17     1043.17     30.05 o
   7   8   1       47.64       59.59      1.87 o
   8   8   1      512.03      597.44     13.45 o
   9   8   1        3.55        3.24      1.52 o
  10   8   1       98.73      101.70      8.25 o
  11   8   1       20.95       13.36      2.60 o
 -11   9   1       65.79       66.75      9.34 o
 -10   9   1        0.51        2.85      2.00 o
  -9   9   1      252.41      283.69     13.04 o
  -8   9   1      261.00      268.23     23.03 o
  -7   9   1       84.58      100.49      3.02 o
  -6   9   1     1308.84     1303.08     36.76 o
  -5   9   1      331.90      312.04      5.31 o
  -4   9   1       26.78       33.43      1.00 o
  -3   9   1      533.59      559.89     18.28 o
  -2   9   1     1507.91     1409.85     33.84 o
  -1   9   1      458.44      446.50     10.03 o
   0   9   1     1373.54     1434.54     26.07 o
   1   9   1     5749.34     5513.65    386.15 o
   2   9   1       33.12       49.33      1.35 o
   3   9   1     1099.52     1021.80     18.87 o
   4   9   1       42.12       50.43      1.86 o
   5   9   1      263.68      266.54      6.98 o
   6   9   1       78.71       80.84      2.56 o
   7   9   1       56.35       60.51      3.07 o
   8   9   1      258.29      282.32      7.62 o
   9   9   1       55.94       58.52      3.33 o
  10   9   1      177.22      179.83     24.43 o
  11   9   1        1.78        0.94      1.93 o
 -11  10   1        0.09       -2.29      2.72 o
 -10  10   1       52.85       56.29     11.22 o
  -9  10   1       23.03       24.75      2.39 o
  -8  10   1       74.33       77.67     13.66 o
  -7  10   1      102.02      106.91      3.01 o
  -6  10   1        1.96        1.17      0.68 o
  -5  10   1        2.46       -0.13      0.46 o
  -4  10   1       58.21       55.13      1.71 o
  -3  10   1        2.30        4.47      0.64 o
  -2  10   1     3764.82     3814.58    103.27 o
  -1  10   1      986.52     1030.46     21.55 o
   0  10   1        2.36        7.10      0.59 o
   1  10   1      224.42      194.33      4.41 o
   2  10   1      236.18      258.05      5.55 o
   3  10   1      101.89      102.77      3.28 o
   4  10   1        6.55        5.90      0.62 o
   5  10   1     1064.26     1092.30     30.40 o
   6  10   1      335.47      345.75      8.17 o
   7  10   1        2.39       -0.30      0.77 o
   8  10   1        1.71        2.73      1.01 o
   9  10   1      169.46      197.17      7.44 o
  10  10   1        0.61       -0.24      1.97 o
  11  10   1       32.20       29.67      3.22 o
 -11  11   1       26.86       16.34      3.43 o
 -10  11   1      120.77      132.48     25.99 o
  -9  11   1      122.54      148.87     16.39 o
  -8  11   1      148.94      180.06      9.70 o
  -7  11   1       24.88       32.37      3.39 o
  -6  11   1       69.32       76.90      3.66 o
  -5  11   1       13.25       13.12      0.92 o
  -4  11   1      239.84      239.98      6.52 o
  -3  11   1       91.78       77.36      2.00 o
  -2  11   1       44.15       44.43      1.55 o
  -1  11   1       55.46       42.84      0.72 o
   0  11   1        0.33        2.03      0.32 o
   1  11   1       85.89       60.61      1.34 o
   2  11   1        3.56        2.18      0.50 o
   3  11   1      949.89      916.03     21.70 o
   4  11   1       50.66       59.78      1.71 o
   5  11   1        7.40        9.63      0.63 o
   6  11   1       82.25       89.17      4.23 o
   7  11   1        0.74       -0.18      1.04 o
   8  11   1       73.87       75.61      2.71 o
   9  11   1       21.80       22.82      2.50 o
  10  11   1      257.40      294.50     14.95 o
  11  11   1        0.94        4.14      2.51 o
 -11  12   1      189.78      175.88      9.39 o
 -10  12   1       51.88       50.85      3.75 o
  -9  12   1       51.84       51.81      3.35 o
  -8  12   1       28.73       29.62      2.30 o
  -7  12   1        7.97        8.36      1.30 o
  -6  12   1      172.02      180.67      9.65 o
  -5  12   1      289.88      285.31      7.00 o
  -4  12   1     3543.66     3486.44     69.80 o
  -3  12   1     1552.44     1560.82     40.07 o
  -2  12   1     2057.23     2077.98     44.54 o
  -1  12   1      534.08      498.36     10.00 o
   0  12   1      361.06      347.39      6.25 o
   1  12   1       85.59       77.61      1.65 o
   2  12   1      307.17      319.63      6.42 o
   3  12   1      702.68      703.44     14.34 o
   4  12   1      401.19      413.55      9.58 o
   5  12   1      546.65      558.63     12.98 o
   6  12   1       82.20       86.53      2.86 o
   7  12   1       97.67      100.78      3.36 o
   8  12   1      319.18      367.97     19.08 o
   9  12   1        0.15       -1.15      1.51 o
  10  12   1       62.38       60.33      4.23 o
  11  12   1        2.62        1.36      3.50 o
 -11  13   1       43.73       32.12      6.30 o
 -10  13   1        4.93        5.15      1.89 o
  -9  13   1      443.71      517.88     15.76 o
  -8  13   1       16.27       14.42      1.76 o
  -7  13   1      209.89      248.49      9.74 o
  -6  13   1      360.65      344.77     17.47 o
  -5  13   1        0.46       -0.03      0.62 o
  -4  13   1      120.09      115.90      3.12 o
  -3  13   1        0.75       -0.40      0.40 o
  -2  13   1      767.79      767.11     18.98 o
  -1  13   1      223.07      239.53      4.64 o
   0  13   1      342.35      332.01      5.10 o
   1  13   1     1869.20     1904.19     37.72 o
   2  13   1      115.74      107.42      2.01 o
   3  13   1     2855.57     2993.81     64.14 o
   4  13   1       97.09       91.08      1.90 o
   5  13   1      473.76      490.88     10.41 o
   6  13   1       12.23        6.00      1.12 o
   7  13   1        4.50        4.96      2.30 o
   8  13   1       38.80       35.58      4.15 o
   9  13   1        3.11        1.84      1.59 o
  10  13   1      145.27      139.19     11.30 o
 -10  14   1       27.86       25.77      5.45 o
  -9  14   1      110.35      109.01      8.89 o
  -8  14   1       36.76       34.65      2.88 o
  -7  14   1      106.80      118.14      3.50 o
  -6  14   1        2.29        0.45      0.75 o
  -5  14   1        2.24        2.03      0.85 o
  -4  14   1      540.06      555.75     12.93 o
  -3  14   1       90.28       96.68      2.22 o
  -2  14   1     1440.46     1535.44     32.77 o
  -1  14   1       12.12       15.36      0.69 o
   0  14   1       21.78       20.55      1.25 o
   1  14   1       10.41        9.81      0.93 o
   2  14   1       22.44       28.06      0.91 o
   3  14   1        2.57        4.53      0.66 o
   4  14   1       83.76       79.14      2.16 o
   5  14   1      403.12      413.63     12.43 o
   6  14   1       48.44       49.03      1.99 o
   7  14   1        4.46        3.01      1.05 o
   8  14   1       16.41       14.36      2.09 o
   9  14   1       49.13       46.48      5.70 o
  10  14   1       19.19       18.63      6.30 o
 -10  15   1        4.65        2.64      1.61 o
  -9  15   1       25.73       20.06      1.95 o
  -8  15   1       39.12       33.75      1.99 o
  -7  15   1        3.00        0.51      0.72 o
  -6  15   1       93.66       95.96      4.35 o
  -5  15   1      312.23      312.37     10.75 o
  -4  15   1       55.28       51.88      2.55 o
  -3  15   1      432.00      431.66     12.49 o
  -2  15   1      149.26      142.19      3.57 o
  -1  15   1       29.74       24.89      0.73 o
   0  15   1        5.61        7.27      0.69 o
   1  15   1        3.57        5.72      0.53 o
   2  15   1       61.39       58.05      1.61 o
   3  15   1      129.02      124.44      3.28 o
   4  15   1       58.38       58.05      2.26 o
   5  15   1        6.11        4.96      0.71 o
   6  15   1       63.17       55.23      1.84 o
   7  15   1        8.83        3.05      1.17 o
   8  15   1       22.04       14.77      1.96 o
   9  15   1        9.04        6.58      1.67 o
  10  15   1        8.34        3.20      2.15 o
 -10  16   1       11.89        7.48      2.32 o
  -9  16   1        1.88        0.22      1.20 o
  -8  16   1        0.30       -0.31      1.28 o
  -7  16   1      163.20      178.36     10.65 o
  -6  16   1       22.47       23.70      1.45 o
  -5  16   1       40.19       44.91      2.92 o
  -4  16   1      467.15      472.28     14.80 o
  -3  16   1       22.45       23.66      1.07 o
  -2  16   1       32.55       29.92      0.95 o
  -1  16   1       78.68       68.63      2.95 o
   0  16   1      541.76      542.69     12.81 o
   1  16   1      167.73      173.42      2.75 o
   2  16   1      289.75      294.11      7.09 o
   3  16   1        6.42        3.54      0.72 o
   4  16   1      120.50      115.57      4.62 o
   5  16   1       27.36       29.87      1.66 o
   6  16   1       12.49       10.44      1.09 o
   7  16   1       45.44       47.24      1.94 o
   8  16   1       28.39       26.83      1.73 o
   9  16   1       30.98       29.23      4.29 o
  -9  17   1       56.34       45.44      4.85 o
  -8  17   1       99.85      100.76      3.78 o
  -7  17   1       81.45       71.47      4.70 o
  -6  17   1       61.84       55.01      2.93 o
  -5  17   1       70.74       73.46      3.53 o
  -4  17   1       81.57       96.58      3.97 o
  -3  17   1       13.23       13.33      0.60 o
  -2  17   1       49.87       43.88      1.22 o
  -1  17   1       58.25       55.72      1.67 o
   0  17   1      372.38      357.87     14.88 o
   1  17   1      167.74      163.09      3.62 o
   2  17   1      103.76       98.79      2.42 o
   3  17   1      427.76      445.81     14.45 o
   4  17   1       37.08       37.73      3.13 o
   5  17   1        1.11        0.06      0.77 o
   6  17   1        9.69       10.11      1.19 o
   7  17   1       31.09       30.48      1.55 o
   8  17   1       40.05       34.45      2.24 o
   9  17   1        0.65       -1.53      1.53 o
  -9  18   1       19.23       14.47      1.88 o
  -8  18   1        0.08        1.15      1.14 o
  -7  18   1        7.78        5.79      1.07 o
  -6  18   1       61.11       62.83      3.25 o
  -5  18   1      112.63      118.02      4.44 o
  -4  18   1      164.97      184.33      6.98 o
  -3  18   1      135.93      141.67      4.26 o
  -2  18   1       14.31       17.51      1.36 o
  -1  18   1      243.61      261.27      4.60 o
   0  18   1        1.88        1.53      0.69 o
   1  18   1        2.28        3.17      0.51 o
   2  18   1      120.99      128.79      3.17 o
   3  18   1      171.58      182.28      5.74 o
   4  18   1       22.48       23.92      2.04 o
   5  18   1       57.14       59.51      2.35 o
   6  18   1      326.39      334.03     12.43 o
   7  18   1      105.16      117.30      4.94 o
   8  18   1      204.22      209.08      7.34 o
   9  18   1        2.19       -2.01      2.97 o
  -8  19   1      119.79      121.82     11.49 o
  -7  19   1      125.59      119.43      6.74 o
  -6  19   1      102.10      102.63      5.55 o
  -5  19   1        0.63        0.39      0.89 o
  -4  19   1       70.29       80.24      3.32 o
  -3  19   1      114.96      111.26      4.10 o
  -2  19   1        6.04        6.96      1.28 o
  -1  19   1       85.36       89.29      5.10 o
   0  19   1      109.35      113.78      5.97 o
   1  19   1      503.76      544.16     16.57 o
   2  19   1       51.17       54.62      2.14 o
   3  19   1      142.61      158.09      5.89 o
   4  19   1      147.47      148.00      7.69 o
   5  19   1        2.43        1.25      0.72 o
   6  19   1       34.27       22.85      1.43 o
   7  19   1        2.37        1.69      1.20 o
   8  19   1       72.25       71.77      3.73 o
  -8  20   1        9.57        6.29      2.14 o
  -7  20   1       64.36       57.99      3.31 o
  -6  20   1        0.59        2.09      1.23 o
  -5  20   1       85.01       90.95      6.31 o
  -4  20   1       38.96       40.73      1.68 o
  -3  20   1       19.14       21.60      1.42 o
  -2  20   1      313.73      354.26     15.19 o
  -1  20   1       40.96       44.73      2.34 o
   0  20   1       11.29       11.99      1.23 o
   1  20   1        0.02        0.99      0.91 o
   2  20   1       80.12       88.29      3.02 o
   3  20   1        9.96       12.94      1.13 o
   4  20   1        7.66       10.61      2.99 o
   5  20   1       29.63       30.21      1.79 o
   6  20   1        0.86        5.52      1.75 o
   7  20   1        1.59        2.43      1.62 o
   8  20   1        0.64       -1.03      1.98 o
  -7  21   1       16.82        7.87      2.06 o
  -6  21   1        7.63        8.34      1.54 o
  -5  21   1       88.42       85.35      5.85 o
  -4  21   1        6.44        7.49      2.41 o
  -3  21   1      183.29      195.53      8.52 o
  -2  21   1       35.66       37.62      3.80 o
  -1  21   1       74.26       75.55      2.58 o
   0  21   1        0.89       -0.47      1.32 o
   1  21   1       25.36       29.44      1.42 o
   2  21   1       40.41       36.26      2.11 o
   3  21   1        7.55       11.35      1.58 o
   4  21   1       47.49       47.33      3.68 o
   5  21   1        0.14       -0.09      1.52 o
   6  21   1       50.13       46.89      4.89 o
   7  21   1        3.58        5.00      2.16 o
  -7  22   1       18.96       15.78      2.01 o
  -6  22   1       47.23       51.25      3.47 o
  -5  22   1       39.09       32.12      2.20 o
  -4  22   1       46.88       51.20      4.36 o
  -3  22   1        0.85       -0.15      1.44 o
  -2  22   1       15.66       13.99      1.77 o
  -1  22   1       59.57       63.45      3.97 o
   0  22   1      383.25      439.20     23.73 o
   1  22   1        0.27       -0.26      1.32 o
   2  22   1       70.33       75.51      3.28 o
   3  22   1        8.13        7.15      1.36 o
   4  22   1       19.84       18.40      2.75 o
   5  22   1       26.98       24.52      2.23 o
   6  22   1       86.32       82.42      6.02 o
   7  22   1       42.16       58.19      6.51 o
  -6  23   1       47.92       41.09      3.77 o
  -5  23   1        0.52        0.93      1.42 o
  -4  23   1       98.19      113.38      7.17 o
  -3  23   1        5.51        2.12      2.00 o
  -2  23   1       11.59       10.08      1.51 o
  -1  23   1      183.59      209.30      9.29 o
   0  23   1      107.83      112.78      6.47 o
   1  23   1      385.21      436.92     12.26 o
   2  23   1       11.11        9.99      1.87 o
   3  23   1      348.02      389.57     20.57 o
   4  23   1      131.03      130.44      7.54 o
   5  23   1       59.14       59.21      4.04 o
   6  23   1        3.89        3.32      2.48 o
  -5  24   1       42.48       42.45      4.80 o
  -4  24   1      191.44      232.21     11.34 o
  -3  24   1       55.02       65.09      9.50 o
  -2  24   1       89.19       98.44      4.21 o
  -1  24   1      159.21      190.27      8.21 o
   0  24   1        0.01       -0.71      1.45 o
   1  24   1        6.50        6.03      1.67 o
   2  24   1      181.39      213.61      7.05 o
   3  24   1      108.66      129.07      6.66 o
   4  24   1        8.42        4.56      1.96 o
   5  24   1      108.55      105.47      4.86 o
  -4  25   1        9.12        9.92      3.91 o
  -3  25   1      137.47      154.54     10.69 o
  -2  25   1       24.88       24.72      2.05 o
  -1  25   1       50.24       49.79      3.57 o
   0  25   1       79.63       86.49      6.81 o
   1  25   1        4.80        4.34      2.34 o
   2  25   1        5.62        1.84      1.96 o
   3  25   1       14.06       11.64      2.18 o
   4  25   1       53.85       59.87      4.83 o
  -3  26   1        6.97        9.33      2.97 o
  -2  26   1       12.87        8.69      1.87 o
  -1  26   1        0.42       -1.71      1.71 o
   0  26   1       49.63       47.17      2.81 o
   1  26   1       16.49       18.14      3.04 o
   2  26   1       34.29       36.04      3.55 o
 -12   0   2       30.35       38.22      6.09 o
 -11   0   2        0.62       -0.50      2.55 o
  -9   0   2      107.48      110.61      5.45 o
  -7   0   2     2214.20     2010.52     65.92 o
  -6   0   2     1208.08     1311.90     47.50 o
  -5   0   2      835.30      717.54     31.06 o
  -4   0   2     1880.98     1943.26     86.73 o
  -3   0   2      934.84     1034.87     47.39 o
  -2   0   2        0.09        3.65      0.45 o
   2   0   2      246.73      146.62      4.17 o
   4   0   2     4706.31     4671.83    104.63 o
   5   0   2     1277.21     1326.72     31.09 o
   8   0   2        1.14       -0.35      1.98 o
  10   0   2      180.09      187.48     10.41 o
  11   0   2      155.87      173.37     11.90 o
  12   0   2       42.45       40.77      6.72 o
 -12   1   2       28.43       20.30      3.10 o
 -11   1   2       46.03       40.57      7.86 o
  -9   1   2        1.93        4.67      0.99 o
  -8   1   2      865.13     1040.82     36.47 o
  -7   1   2        7.17        1.97      1.27 o
  -6   1   2       29.69       24.93      3.01 o
  -5   1   2       84.18      101.83      2.43 o
  -4   1   2      165.48      127.33      7.15 o
  -3   1   2       57.81       98.78      3.44 o
  -2   1   2      482.31      588.02     18.94 o
   0   1   2     2237.87     1944.83     25.34 o
   2   1   2        8.54        7.05      1.19 o
   3   1   2      506.40      576.09      7.74 o
   4   1   2      138.48      178.95      3.37 o
   5   1   2      515.54      499.43     15.11 o
   6   1   2     2574.13     2699.03    102.13 o
   7   1   2      707.17      687.35     22.81 o
   8   1   2      678.26      765.82     30.04 o
   9   1   2       53.02       50.62      4.67 o
  10   1   2       30.39       27.96      3.82 o
  11   1   2       52.76       51.73      4.50 o
  12   1   2        0.06        5.84      2.60 o
 -12   2   2        1.43        1.92      3.08 o
 -11   2   2       27.88       24.28      2.80 o
 -10   2   2        0.08        2.97      2.26 o
  -9   2   2        0.20        0.74      0.88 o
  -8   2   2        2.58        4.95      1.20 o
  -7   2   2      193.99      211.08     28.38 o
  -6   2   2        4.51        2.82      0.85 o
  -5   2   2      181.11      192.87      7.96 o
  -4   2   2      507.60      558.31     17.97 o
  -3   2   2      853.84      813.74     33.02 o
  -2   2   2        7.68       11.80      0.70 o
  -1   2   2       59.29       69.66      4.86 o
   0   2   2      711.69      625.18      8.17 o
   1   2   2      135.80      138.90      1.97 o
   2   2   2     1959.23     2077.84     29.43 o
   3   2   2     4117.79     4046.14     63.21 o
   4   2   2       22.52       14.56      0.97 o
   5   2   2        7.46       10.31      1.25 o
   6   2   2      331.44      344.12     11.31 o
   7   2   2        8.96        7.76      0.88 o
   8   2   2       28.59       28.88      3.04 o
   9   2   2        0.75        1.06      2.26 o
  10   2   2        0.21       -2.19      3.26 o
  11   2   2       15.44       14.13      2.65 o
  12   2   2       25.84       27.00      4.49 o
 -12   3   2        0.18       -1.29      2.08 o
 -11   3   2        0.35        5.28      4.03 o
 -10   3   2      102.74      103.17      6.73 o
  -9   3   2       10.25        9.54      1.45 o
  -8   3   2      107.29      116.57      8.92 o
  -7   3   2       19.90       21.93      1.34 o
  -6   3   2        3.05        3.36      1.42 o
  -5   3   2       34.19       47.49      1.66 o
  -4   3   2       11.12       10.26      0.57 o
  -3   3   2     3622.69     3779.66     81.07 o
  -2   3   2      445.13      449.95     12.83 o
   0   3   2     1355.71     1187.69     23.27 o
   1   3   2     3536.41     3727.35    100.18 o
   2   3   2      517.68      512.25      9.48 o
   3   3   2      428.12      498.87     17.30 o
   4   3   2       15.12       12.15      0.81 o
   5   3   2       86.02       80.52      1.77 o
   6   3   2       95.18      114.08      5.88 o
   7   3   2       22.66       22.40      1.20 o
   8   3   2      112.94      129.59      6.94 o
   9   3   2        9.66       12.67      3.26 o
  10   3   2       42.19       39.92      4.67 o
  11   3   2        2.53        2.01      2.97 o
  12   3   2        7.12        4.56      4.11 o
 -12   4   2       24.88       22.62      3.08 o
 -11   4   2       26.98       22.91      2.52 o
 -10   4   2        8.24       10.97      3.54 o
  -9   4   2        0.06       -0.39      0.68 o
  -8   4   2      312.81      338.97     27.93 o
  -7   4   2       54.38       46.59      2.73 o
  -6   4   2      312.92      373.70      7.09 o
  -5   4   2      809.27      806.85     29.11 o
  -4   4   2       67.43       60.39      1.91 o
  -3   4   2     2015.37     2163.42     50.16 o
  -2   4   2      180.33      218.06      5.21 o
  -1   4   2       38.16       44.24      1.54 o
   0   4   2      169.67      171.44      5.00 o
   1   4   2     1241.14     1243.13     24.24 o
   2   4   2      263.40      213.23      4.29 o
   3   4   2     1242.29     1288.97     36.48 o
   4   4   2     1922.10     1958.92     33.14 o
   5   4   2       57.06       56.44      2.13 o
   6   4   2      756.94      803.38     23.18 o
   7   4   2        0.05        1.79      0.96 o
   8   4   2       66.52       64.16      2.46 o
   9   4   2        2.08        2.34      2.19 o
  10   4   2        4.00        3.96      3.61 o
  11   4   2       38.26       37.31      3.79 o
  12   4   2        9.51        6.69      3.73 o
 -12   5   2       92.99       79.76      9.42 o
 -11   5   2       94.60       91.97      5.62 o
 -10   5   2      679.46      749.65     30.52 o
  -9   5   2      141.14      154.17      7.08 o
  -8   5   2     1265.61     1411.32     37.07 o
  -7   5   2        5.31        5.03      1.20 o
  -6   5   2        0.10        0.79      0.37 o
  -5   5   2       74.30       87.68      2.65 o
  -4   5   2       96.54      115.42      5.85 o
  -3   5   2      511.17      416.19      8.04 o
  -2   5   2     1191.15     1255.34     21.04 o
  -1   5   2     5917.85     5277.86    241.51 o
   0   5   2     1102.24     1197.59     24.37 o
   1   5   2      769.26      910.43     18.10 o
   2   5   2      179.51      203.75      3.96 o
   3   5   2        2.39        2.59      0.51 o
   4   5   2      160.60      149.83      3.16 o
   5   5   2      304.17      297.65      4.52 o
   6   5   2     2012.08     2220.72    150.23 o
   7   5   2      262.15      281.07      7.92 o
   8   5   2      147.57      153.28      4.37 o
   9   5   2      179.89      194.94     12.86 o
  10   5   2        3.67        6.37      2.69 o
  11   5   2      259.86      282.22     12.82 o
 -12   6   2        0.82        1.81      3.00 o
 -11   6   2       22.61       24.20      3.30 o
 -10   6   2       87.82       90.98      5.95 o
  -9   6   2       17.30       16.24      2.11 o
  -8   6   2      386.93      421.56     23.15 o
  -7   6   2      476.95      487.39     18.09 o
  -6   6   2       96.14       97.09      2.24 o
  -5   6   2      401.67      385.42      9.96 o
  -4   6   2      791.80      910.49     19.94 o
  -3   6   2       17.11       27.27      0.61 o
  -2   6   2       45.38       45.71      1.02 o
  -1   6   2      961.26     1062.01     31.03 o
   0   6   2      149.18      164.75      3.96 o
   1   6   2      327.03      301.43      8.44 o
   2   6   2      786.25      781.40     12.37 o
   3   6   2     1623.55     1683.47     32.38 o
   4   6   2     3187.47     3346.83     59.78 o
   5   6   2      147.53      132.54      4.81 o
   6   6   2      572.76      645.47     47.64 o
   7   6   2      184.24      196.80     13.24 o
   8   6   2       19.64       16.20      1.18 o
   9   6   2       18.12       16.72      2.07 o
  10   6   2       71.87       62.26      5.81 o
  11   6   2      239.70      278.60     44.24 o
 -12   7   2        0.85        1.03      2.53 o
 -11   7   2       12.60       13.04      4.18 o
 -10   7   2        2.40       -0.20      1.92 o
  -9   7   2        7.96        7.03      1.80 o
  -8   7   2       76.22       68.56      5.38 o
  -7   7   2      150.30      162.83      9.17 o
  -6   7   2       71.95       71.82      2.99 o
  -5   7   2       36.35       41.95      1.89 o
  -4   7   2      156.64      168.22      2.94 o
  -3   7   2       43.31       50.45      0.90 o
  -2   7   2       40.94       49.34      1.02 o
  -1   7   2     3567.04     3503.81     97.08 o
   0   7   2     1939.40     1913.06     43.52 o
   1   7   2       35.85       30.16      0.52 o
   2   7   2       65.69       64.32      1.67 o
   3   7   2        5.62        2.70      0.46 o
   4   7   2      216.47      278.94      4.32 o
   5   7   2        9.90        8.19      1.02 o
   6   7   2      379.12      390.56     27.20 o
   7   7   2      132.90      124.54      4.25 o
   8   7   2        0.03       -0.42      0.97 o
   9   7   2        2.68        1.23      1.82 o
  10   7   2       19.83       14.21      3.93 o
  11   7   2       18.13       12.25      3.11 o
 -12   8   2        6.25        1.07      2.58 o
 -11   8   2        0.18       -2.57      2.57 o
 -10   8   2       32.88       32.91      8.07 o
  -9   8   2        0.13       -0.86      1.39 o
  -8   8   2       55.80       57.59      3.72 o
  -7   8   2      306.01      328.39     13.62 o
  -6   8   2       10.16        7.12      1.17 o
  -5   8   2      121.41      125.17      2.96 o
  -4   8   2      674.51      717.82     15.09 o
  -3   8   2      170.67      169.44      4.14 o
  -2   8   2        1.70        0.58      0.38 o
  -1   8   2      683.13      702.05     15.39 o
   0   8   2       39.51       44.02      1.83 o
   1   8   2       64.37       78.77      1.53 o
   2   8   2      786.61      825.99     18.01 o
   3   8   2     2967.47     3134.42     56.93 o
   4   8   2      200.74      244.70      6.04 o
   5   8   2       33.16       36.13      1.63 o
   6   8   2       43.09       44.59      1.97 o
   7   8   2      161.33      174.19      4.14 o
   8   8   2       34.89       30.66      1.92 o
   9   8   2        3.32        1.19      2.15 o
  10   8   2       44.88       49.38      3.46 o
  11   8   2        5.87        7.09      2.37 o
 -11   9   2       11.17        8.42      2.77 o
 -10   9   2      353.50      356.26     12.90 o
  -9   9   2      133.43      137.11      5.36 o
  -8   9   2       93.25       79.02      3.70 o
  -7   9   2      106.39      102.34      3.59 o
  -6   9   2        6.85        6.02      1.10 o
  -5   9   2      334.10      361.15      7.20 o
  -4   9   2        5.10        2.01      0.58 o
  -3   9   2     4752.46     4577.22     78.56 o
  -2   9   2      214.37      229.47      5.26 o
  -1   9   2      884.85      780.64     16.65 o
   0   9   2      253.21      280.87      8.74 o
   1   9   2      180.74      221.51      5.10 o
   2   9   2      235.43      222.48      4.86 o
   3   9   2       16.52       16.71      0.60 o
   4   9   2       78.25       67.26      1.88 o
   5   9   2       79.22       73.48      1.65 o
   6   9   2      100.46       88.46      2.22 o
   7   9   2        0.03       -0.75      0.75 o
   8   9   2        1.42        0.96      0.98 o
   9   9   2      133.94      142.71     19.79 o
  10   9   2       11.91        7.47      2.26 o
  11   9   2       59.03       56.61      4.22 o
 -11  10   2       24.77       21.39      3.57 o
 -10  10   2        2.90        0.36      1.73 o
  -9  10   2       31.63       34.62      2.56 o
  -8  10   2      509.94      513.15     15.48 o
  -7  10   2        1.91        0.84      1.50 o
  -6  10   2      843.20      949.43     26.41 o
  -5  10   2     1921.37     1986.47     28.20 o
  -4  10   2      626.26      685.00     19.86 o
  -3  10   2     2326.51     2235.89     50.52 o
  -2  10   2       60.17       56.83      1.52 o
  -1  10   2       90.96       97.52      2.78 o
   0  10   2      272.86      283.98      7.29 o
   1  10   2      266.43      255.06      5.02 o
   2  10   2     3652.05     3764.43     91.58 o
   3  10   2       95.56      116.26      3.09 o
   4  10   2     3560.12     3858.02    127.62 o
   5  10   2      117.68      146.39      5.17 o
   6  10   2      421.63      454.69      9.29 o
   7  10   2        3.53        6.09      1.00 o
   8  10   2        6.99        2.77      1.16 o
   9  10   2       36.40       35.71      3.86 o
  10  10   2        3.31        2.50      1.88 o
  11  10   2       92.05       93.33      5.95 o
 -11  11   2       27.09       18.52      2.90 o
 -10  11   2      291.64      302.08     17.36 o
  -9  11   2        0.56       -0.30      2.41 o
  -8  11   2      729.48      749.59     20.79 o
  -7  11   2      293.95      346.46     17.75 o
  -6  11   2        0.02       -0.33      0.75 o
  -5  11   2      313.62      301.13      6.34 o
  -4  11   2      255.14      276.26      6.48 o
  -3  11   2      947.52      956.35     23.25 o
  -2  11   2       39.18       43.66      0.88 o
  -1  11   2     4626.98     4488.33    158.82 o
   0  11   2      912.39      880.80     21.51 o
   1  11   2      210.97      210.26      5.16 o
   2  11   2      433.79      414.89      8.78 o
   3  11   2        6.68        5.84      0.70 o
   4  11   2       37.67       46.72      1.35 o
   5  11   2        2.22        0.84      0.61 o
   6  11   2      463.15      517.95     10.11 o
   7  11   2      140.99      151.52      4.42 o
   8  11   2       77.18       94.76      3.26 o
   9  11   2      143.98      157.83     10.09 o
  10  11   2       32.57       35.19      3.50 o
  11  11   2       56.25       45.43      3.80 o
 -11  12   2       11.86        9.43      5.91 o
 -10  12   2        0.26       -2.31      2.35 o
  -9  12   2       19.35       20.49      2.30 o
  -8  12   2       68.93       58.46      5.35 o
  -7  12   2      216.85      213.33     13.36 o
  -6  12   2       24.77       23.71      1.28 o
  -5  12   2      626.63      586.58     16.21 o
  -4  12   2        0.09        0.59      0.73 o
  -3  12   2      120.91      116.84      3.77 o
  -2  12   2     1285.93     1276.19     35.02 o
  -1  12   2      202.71      196.04      6.40 o
   0  12   2       89.81       78.45      1.63 o
   1  12   2      368.30      384.01      7.62 o
   2  12   2      630.25      609.27     13.49 o
   3  12   2     1469.36     1560.15     39.33 o
   4  12   2      438.12      396.91     10.00 o
   5  12   2        5.69        7.84      0.94 o
   6  12   2       33.66       28.03      1.42 o
   7  12   2      105.13      117.30      5.63 o
   8  12   2       10.62        7.43      1.45 o
   9  12   2       59.43       58.67      3.57 o
  10  12   2       48.16       47.86      3.77 o
 -11  13   2        0.15       -2.64      2.64 o
 -10  13   2        0.77        0.83      1.63 o
  -9  13   2        0.07       -1.24      1.24 o
  -8  13   2       16.78       20.99      1.87 o
  -7  13   2       55.77       54.83      2.01 o
  -6  13   2       92.61       97.93      3.77 o
  -5  13   2       19.32       17.44      0.91 o
  -4  13   2      190.97      209.06      6.02 o
  -3  13   2        4.50        4.49      0.43 o
  -2  13   2      157.17      148.20      4.00 o
  -1  13   2        2.89        5.27      0.54 o
   0  13   2       58.88       66.49      1.86 o
   1  13   2     1321.63     1248.47     18.22 o
   2  13   2       82.36       75.72      1.23 o
   3  13   2      262.04      272.42      6.97 o
   4  13   2       22.32       19.34      0.74 o
   5  13   2       74.14       71.57      1.76 o
   6  13   2        9.16        5.54      1.41 o
   7  13   2        2.43        1.98      1.09 o
   8  13   2      113.24      126.53      4.23 o
   9  13   2        0.01        1.60      1.92 o
  10  13   2        6.48        8.43      2.59 o
 -10  14   2        4.91        4.34      2.36 o
  -9  14   2      213.79      225.52      6.92 o
  -8  14   2      208.13      213.85     13.20 o
  -7  14   2      172.18      183.60      7.79 o
  -6  14   2      632.97      704.69     30.42 o
  -5  14   2      421.77      446.07     12.95 o
  -4  14   2        6.05        9.07      0.83 o
  -3  14   2      496.95      474.44     11.25 o
  -2  14   2       73.93       74.39      1.70 o
  -1  14   2       10.59        7.84      0.73 o
   0  14   2      165.85      167.82      4.65 o
   1  14   2     1414.31     1353.29     27.42 o
   2  14   2      678.57      679.37     12.60 o
   3  14   2      209.75      199.38      6.10 o
   4  14   2      426.56      423.57      6.95 o
   5  14   2       69.56       67.04      1.83 o
   6  14   2      179.55      176.86      6.54 o
   7  14   2       53.90       50.91      2.04 o
   8  14   2        0.69       -1.37      1.48 o
   9  14   2       57.73       48.39      3.50 o
  10  14   2        2.25       -0.52      2.57 o
 -10  15   2      135.72      130.33      5.90 o
  -9  15   2       11.45       12.81      2.31 o
  -8  15   2       94.42       91.05      3.85 o
  -7  15   2        4.06        3.08      0.85 o
  -6  15   2        0.02        0.15      0.60 o
  -5  15   2        6.21        8.30      0.89 o
  -4  15   2       77.55       81.71      2.44 o
  -3  15   2      429.29      457.89      9.45 o
  -2  15   2       41.07       38.60      1.61 o
  -1  15   2      650.40      668.84     13.00 o
   0  15   2      248.74      257.30      8.51 o
   1  15   2      542.43      532.54     11.71 o
   2  15   2      258.65      258.10      6.22 o
   3  15   2       24.74       22.33      1.00 o
   4  15   2       26.29       27.80      1.05 o
   5  15   2        7.98        8.26      0.94 o
   6  15   2      113.38      107.24      3.76 o
   7  15   2      178.49      190.12      5.05 o
   8  15   2      210.44      217.06      7.02 o
   9  15   2      265.49      276.87     17.45 o
  10  15   2       12.23        4.74      2.39 o
 -10  16   2        4.09        1.21      1.83 o
  -9  16   2       70.11       55.69      3.36 o
  -8  16   2      129.78      124.41      6.11 o
  -7  16   2        3.96        4.71      1.13 o
  -6  16   2      392.71      435.22     17.55 o
  -5  16   2      277.98      268.35     13.21 o
  -4  16   2      140.31      144.69      3.54 o
  -3  16   2      151.71      145.43      5.47 o
  -2  16   2      103.70       98.17      1.91 o
  -1  16   2        2.48        1.72      0.81 o
   0  16   2        2.33        2.05      0.73 o
   1  16   2       83.00       75.24      1.85 o
   2  16   2      838.06      873.05     18.90 o
   3  16   2       88.60       94.00      3.37 o
   4  16   2      430.15      406.10     19.13 o
   5  16   2       13.08        9.68      0.90 o
   6  16   2       29.19       24.33      1.35 o
   7  16   2       78.22       71.23      2.40 o
   8  16   2        0.01       -1.11      1.11 o
   9  16   2       19.98       14.96      1.85 o
  -9  17   2       18.07       13.64      1.96 o
  -8  17   2      108.07      108.27      4.73 o
  -7  17   2       14.32       12.23      2.02 o
  -6  17   2        3.03        2.27      0.86 o
  -5  17   2        1.24        0.74      0.63 o
  -4  17   2      134.31      136.62      3.65 o
  -3  17   2      361.08      404.39     15.47 o
  -2  17   2      287.03      287.46      7.25 o
  -1  17   2      258.99      286.38      5.77 o
   0  17   2        2.37        4.11      0.70 o
   1  17   2       15.12       10.42      0.87 o
   2  17   2       61.74       73.43      2.33 o
   3  17   2       25.64       27.47      1.04 o
   4  17   2        4.75        3.97      0.93 o
   5  17   2       50.05       47.23      1.65 o
   6  17   2       16.40       18.46      1.32 o
   7  17   2        0.18       -0.68      1.08 o
   8  17   2       12.81       10.34      2.09 o
   9  17   2       23.12       19.04      3.24 o
  -9  18   2      132.61      115.47      5.02 o
  -8  18   2       21.92       16.66      1.86 o
  -7  18   2        3.91        5.45      1.34 o
  -6  18   2      131.44      130.05      7.24 o
  -5  18   2      136.11      136.00      6.29 o
  -4  18   2       29.47       28.55      1.64 o
  -3  18   2        4.63        1.81      0.74 o
  -2  18   2      476.59      510.83     16.94 o
  -1  18   2       23.83       19.68      1.62 o
   0  18   2      256.39      254.30     10.34 o
   1  18   2       70.98       61.96      4.72 o
   2  18   2       78.40       81.90      2.92 o
   3  18   2        3.06        3.82      0.63 o
   4  18   2       44.80       47.57      1.90 o
   5  18   2       26.27       18.99      1.30 o
   6  18   2       31.01       24.08      1.38 o
   7  18   2       75.82       70.06      3.15 o
   8  18   2        3.52        3.56      1.52 o
  -8  19   2        1.78        1.02      1.46 o
  -7  19   2       52.29       56.13      5.19 o
  -6  19   2       28.90       31.49      2.73 o
  -5  19   2      109.29      122.62      4.84 o
  -4  19   2        0.02       -0.82      0.82 o
  -3  19   2       19.06       19.16      1.18 o
  -2  19   2        0.00       -0.74      0.74 o
  -1  19   2        0.15        0.93      1.04 o
   0  19   2        9.90        6.09      1.44 o
   1  19   2      430.68      477.17     11.41 o
   2  19   2        5.10        3.25      1.24 o
   3  19   2       60.24       66.73      2.39 o
   4  19   2       26.72       26.95      1.53 o
   5  19   2        3.52        1.61      1.13 o
   6  19   2       45.99       49.30      2.34 o
   7  19   2        4.74        3.03      1.99 o
   8  19   2       22.77       18.81      2.15 o
  -8  20   2       19.36       12.35      2.88 o
  -7  20   2       22.26       17.55      3.58 o
  -6  20   2      164.86      172.45      8.82 o
  -5  20   2       89.41       90.98      7.94 o
  -4  20   2       39.46       46.24      3.56 o
  -3  20   2       34.25       39.15      3.26 o
  -2  20   2       16.63       19.20      1.64 o
  -1  20   2        1.33        1.50      0.92 o
   0  20   2       28.38       29.89      1.88 o
   1  20   2       79.08       78.78      3.56 o
   2  20   2      221.87      246.91      9.74 o
   3  20   2        0.14        0.70      0.88 o
   4  20   2      201.32      193.97      7.63 o
   5  20   2        3.25        3.92      1.65 o
   6  20   2       58.03       61.29      2.75 o
   7  20   2        2.66        1.75      2.54 o
  -7  21   2       26.66       24.13      3.01 o
  -6  21   2       30.23       28.27      2.95 o
  -5  21   2       21.62       21.00      1.63 o
  -4  21   2       18.63       18.47      1.35 o
  -3  21   2      201.29      235.67     17.79 o
  -2  21   2        0.02       -0.26      0.92 o
  -1  21   2      160.56      181.36      4.64 o
   0  21   2      100.71      112.43      5.85 o
   1  21   2      251.26      299.34     11.84 o
   2  21   2       59.96       66.56      2.07 o
   3  21   2        2.82        2.42      0.96 o
   4  21   2      102.53      107.88      4.78 o
   5  21   2       12.27       13.33      2.34 o
   6  21   2      220.75      235.33     16.85 o
   7  21   2       41.47       30.53      2.75 o
  -7  22   2       17.83        6.72      3.68 o
  -6  22   2       68.24       72.01      6.45 o
  -5  22   2      150.14      165.05     12.28 o
  -4  22   2        0.83        2.59      2.66 o
  -3  22   2       70.58       85.63      3.90 o
  -2  22   2      243.54      262.78      7.18 o
  -1  22   2        1.38        1.79      1.59 o
   0  22   2      106.03      118.16      5.03 o
   1  22   2      164.74      189.67      8.26 o
   2  22   2       62.31       69.62      4.91 o
   3  22   2      131.93      146.94      4.73 o
   4  22   2       45.46       39.55      3.48 o
   5  22   2       22.87       19.94      2.11 o
   6  22   2       11.75        9.41      2.13 o
  -6  23   2       12.83       18.18      3.04 o
  -5  23   2       64.27       56.77      2.79 o
  -4  23   2       62.36       70.39      5.60 o
  -3  23   2       10.82        8.97      2.17 o
  -2  23   2        0.17       -1.92      2.38 o
  -1  23   2       75.79       79.88      5.69 o
   0  23   2       30.29       32.37      2.44 o
   1  23   2       25.55       30.04      5.08 o
   2  23   2       63.33       72.17      4.58 o
   3  23   2       36.05       35.14      4.28 o
   4  23   2       38.04       35.11      2.97 o
   5  23   2       27.53       27.61      2.42 o
  -5  24   2       25.41       26.80      2.87 o
  -4  24   2        3.23        0.98      2.09 o
  -3  24   2       18.92       25.47      3.54 o
  -2  24   2       46.14       49.97      2.69 o
  -1  24   2        0.60        0.27      1.65 o
   0  24   2       17.76       20.67      2.11 o
   1  24   2        1.76        3.35      1.50 o
   2  24   2        6.75        8.18      1.85 o
   3  24   2        0.92       -0.71      4.32 o
   4  24   2       43.22       38.77      2.86 o
   5  24   2       31.93       34.68      3.25 o
  -4  25   2        5.48        5.54      2.43 o
  -3  25   2       74.94       75.38     10.02 o
  -2  25   2        1.14       -0.85      1.71 o
  -1  25   2       86.17       94.41      6.45 o
   0  25   2       46.25       46.44      2.73 o
   1  25   2      343.00      392.98     15.42 o
   2  25   2       13.42        8.62      2.27 o
   3  25   2       56.20       53.68     12.14 o
  -2  26   2       16.59       15.59      2.19 o
  -1  26   2        2.10        0.84      1.92 o
   0  26   2        0.30       -0.65      1.79 o
   1  26   2       83.00       77.58      5.61 o
   2  26   2       20.33       21.26      3.81 o
 -12   1   3      113.05      109.50      9.45 o
 -11   1   3        1.71        1.48      3.15 o
 -10   1   3       31.16       40.70      3.19 o
  -9   1   3       71.41       83.61      4.67 o
  -6   1   3      116.25      115.80      2.86 o
  -5   1   3      370.04      418.52     15.66 o
  -4   1   3      341.75      380.67      9.52 o
  -3   1   3     1279.10     1378.49     70.64 o
  -2   1   3     3344.48     3537.36    111.27 o
  -1   1   3      373.74      343.47      5.63 o
   0   1   3      765.81      658.83      8.83 o
   1   1   3      250.76      272.35      4.27 o
   2   1   3      738.44      685.34     11.61 o
   3   1   3        1.22        0.45      0.48 o
   4   1   3     3216.03     3463.04     54.78 o
   5   1   3     1043.00     1057.71     20.92 o
   6   1   3      437.16      409.12     15.11 o
   7   1   3      449.07      463.31     21.14 o
   8   1   3       88.92       76.75      3.33 o
   9   1   3       95.47       96.51      7.19 o
  10   1   3        0.01       -0.74      1.77 o
  11   1   3        0.26        1.22      2.18 o
 -12   2   3       73.17       63.28      4.78 o
 -11   2   3       13.90        9.16      2.10 o
  -9   2   3      785.08      935.57     35.51 o
  -8   2   3        2.17        0.67      1.27 o
  -7   2   3     2658.13     2505.21     81.85 o
  -6   2   3        6.86        4.59      0.43 o
  -5   2   3      483.71      528.50     18.46 o
  -4   2   3      141.69      163.77      9.06 o
  -3   2   3        0.47        3.17      0.94 o
  -2   2   3     1011.46      942.16     26.66 o
  -1   2   3      702.22      645.59     11.80 o
   1   2   3     1732.11     1920.17     27.28 o
   2   2   3     5191.69     5231.61    172.37 o
   3   2   3       70.01       75.36      2.82 o
   4   2   3     1425.46     1509.96     34.35 o
   5   2   3       94.00      103.24      2.80 o
   6   2   3      309.86      307.04     15.95 o
   7   2   3      621.22      661.37     13.89 o
   8   2   3        6.07        5.67      1.95 o
   9   2   3      607.69      695.90     21.22 o
  10   2   3      123.17      145.52     10.27 o
  11   2   3       61.57       58.25      8.92 o
 -12   3   3      102.23      103.50      6.92 o
 -11   3   3       17.12       17.58      3.36 o
 -10   3   3       49.21       50.06      8.00 o
  -9   3   3       42.08       43.47      2.97 o
  -8   3   3        0.01       -0.82      0.82 o
  -7   3   3     1329.70     1416.49    195.89 o
  -6   3   3      337.98      315.65     20.15 o
  -5   3   3     2153.54     2314.63     77.11 o
  -4   3   3       29.01       31.88      1.22 o
  -3   3   3     1451.50     1482.79     61.48 o
  -2   3   3     1410.81     1284.76     29.63 o
  -1   3   3     2764.71     2970.41     92.59 o
   0   3   3       21.64       54.45      1.15 o
   1   3   3       10.79       12.30      0.79 o
   2   3   3     1006.19      990.38     14.88 o
   3   3   3       12.69       20.18      0.68 o
   4   3   3     1994.87     2028.71     77.36 o
   5   3   3     2061.09     2154.42     59.07 o
   6   3   3      375.73      371.22     12.13 o
   7   3   3      691.02      713.94     18.96 o
   8   3   3       28.21       24.48      1.38 o
   9   3   3       34.30       33.39      2.75 o
  10   3   3        0.74        3.11      2.76 o
  11   3   3      112.47       96.08      5.97 o
 -12   4   3      103.09      111.92     19.12 o
 -11   4   3       61.16       67.04      5.95 o
 -10   4   3       97.20      107.37      4.98 o
  -9   4   3      188.31      213.80     12.61 o
  -8   4   3       17.78       11.50      1.23 o
  -7   4   3      563.37      559.34     54.88 o
  -6   4   3      100.58      128.28      4.92 o
  -5   4   3      163.72      177.49      6.47 o
  -4   4   3        7.22        7.09      0.72 o
  -3   4   3       61.47      113.00      3.77 o
  -2   4   3      303.33      288.16      8.45 o
   0   4   3     2025.14     1872.43     36.94 o
   1   4   3     1171.79     1175.05     18.93 o
   2   4   3       62.70       66.05      2.59 o
   3   4   3     1019.57     1011.56     22.89 o
   4   4   3        0.42        0.52      0.46 o
   5   4   3      103.92      112.95      2.81 o
   6   4   3        8.62        6.75      0.84 o
   7   4   3      223.63      218.46      6.81 o
   8   4   3       72.87       81.90      2.70 o
   9   4   3      284.08      287.95     13.11 o
  10   4   3        2.33        2.24      2.62 o
  11   4   3        0.21       -1.81      3.01 o
 -12   5   3       35.15       28.57      3.60 o
 -11   5   3        9.05        4.02      2.02 o
 -10   5   3       64.00       62.84      3.86 o
  -9   5   3       13.85       15.31      2.46 o
  -8   5   3       12.56       13.55      1.59 o
  -7   5   3      116.30      116.31      6.38 o
  -6   5   3        3.30        1.97      1.82 o
  -5   5   3        0.56        4.02      0.85 o
  -4   5   3     1364.20     1478.61     42.11 o
  -3   5   3        7.70       20.20      0.92 o
  -2   5   3      184.91      183.84      5.97 o
  -1   5   3      570.56      563.25     18.34 o
   0   5   3       18.52       29.69      0.99 o
   1   5   3       17.70       26.19      0.58 o
   2   5   3       39.07       48.75      1.11 o
   3   5   3     1130.13     1191.51     18.26 o
   4   5   3       79.14       72.65      1.47 o
   5   5   3       15.11       15.35      0.58 o
   6   5   3      133.20      123.23      3.79 o
   7   5   3      145.91      135.02      4.23 o
   8   5   3        0.67        0.02      0.88 o
   9   5   3      145.67      158.81      8.71 o
  10   5   3        1.25        4.08      2.31 o
  11   5   3        2.16        2.60      2.19 o
 -12   6   3        0.57       -0.81      2.17 o
 -11   6   3       16.88       15.18      4.39 o
 -10   6   3       46.10       41.47      3.45 o
  -9   6   3       48.85       46.72      3.37 o
  -8   6   3      366.72      363.30     14.91 o
  -7   6   3      171.10      173.56      6.75 o
  -6   6   3      386.04      382.43     16.70 o
  -5   6   3      153.43      172.63      3.17 o
  -4   6   3      260.91      290.69      6.64 o
  -3   6   3      149.31      160.60      3.18 o
  -2   6   3      743.50      683.03     15.32 o
  -1   6   3      203.85      177.39      3.49 o
   0   6   3     1919.22     1826.32     35.31 o
   1   6   3      966.20      988.28     27.62 o
   2   6   3      274.40      335.68      8.82 o
   3   6   3      714.79      741.61     16.80 o
   4   6   3       25.21       22.16      1.03 o
   5   6   3        4.98        9.10      0.84 o
   6   6   3        0.86       -0.39      2.12 o
   7   6   3       26.60       20.37      1.80 o
   8   6   3      175.67      175.85      4.99 o
   9   6   3       54.59       46.30      5.59 o
  10   6   3       26.60       20.21      3.15 o
  11   6   3       14.76        6.93      2.88 o
 -12   7   3      106.50      102.56      6.56 o
 -11   7   3        0.06       -2.87      3.68 o
 -10   7   3      108.58      127.62      5.31 o
  -9   7   3        0.05        1.11      1.07 o
  -8   7   3        0.29        0.92      0.87 o
  -7   7   3      304.49      306.27     16.74 o
  -6   7   3       46.83       56.84      1.54 o
  -5   7   3     1682.08     1831.76     42.21 o
  -4   7   3       16.40       17.41      0.69 o
  -3   7   3     2001.57     1983.64     40.55 o
  -2   7   3      586.92      533.11     13.11 o
  -1   7   3       14.60       28.66      0.72 o
   0   7   3        2.08        0.88      0.48 o
   1   7   3        2.87        4.22      0.32 o
   2   7   3     1262.55     1347.96     30.62 o
   3   7   3      407.90      392.07      8.19 o
   4   7   3     1080.34     1150.92     22.53 o
   5   7   3      574.85      593.04     19.79 o
   6   7   3       11.35        5.81      0.91 o
   7   7   3      406.93      439.20     12.40 o
   8   7   3        3.32        2.16      1.69 o
   9   7   3       76.38       83.52      7.08 o
  10   7   3       13.44       14.20      2.50 o
  11   7   3       12.21        9.45      2.97 o
 -11   8   3        0.52       -1.44      1.79 o
 -10   8   3      223.48      237.32      9.49 o
  -9   8   3      488.20      536.58     15.57 o
  -8   8   3      213.14      236.09     14.88 o
  -7   8   3     1180.61     1225.96     48.82 o
  -6   8   3        3.01        4.57      0.80 o
  -5   8   3       88.32       86.64      3.61 o
  -4   8   3      555.47      581.70     13.53 o
  -3   8   3      410.70      451.18     13.63 o
  -2   8   3       86.88       65.32      2.02 o
  -1   8   3      430.98      453.83     13.70 o
   0   8   3     1831.28     1873.05     53.92 o
   1   8   3      205.95      221.57      5.92 o
   2   8   3      660.90      652.27     18.10 o
   3   8   3        4.38        1.12      0.47 o
   4   8   3       11.12        7.75      0.59 o
   5   8   3        6.62        8.87      1.12 o
   6   8   3        6.06        4.15      0.73 o
   7   8   3      389.27      398.23     12.11 o
   8   8   3       37.24       30.07      2.87 o
   9   8   3      323.69      367.15     12.50 o
  10   8   3       93.79      100.70      5.48 o
  11   8   3       40.98       38.91      3.78 o
 -11   9   3       20.45       17.89      5.45 o
 -10   9   3      122.79      152.51      6.23 o
  -9   9   3       19.14       19.01      4.92 o
  -8   9   3        4.70        4.12      1.17 o
  -7   9   3        0.15       -0.57      1.39 o
  -6   9   3      279.10      235.33      6.66 o
  -5   9   3       99.07       87.38      2.06 o
  -4   9   3     1512.60     1475.07     34.33 o
  -3   9   3     1769.77     1728.70     35.94 o
  -2   9   3     3311.21     3128.53     74.39 o
  -1   9   3      711.57      701.32     22.82 o
   0   9   3      101.93       69.20      2.42 o
   1   9   3      109.58       94.75      2.58 o
   2   9   3      336.56      298.28      5.54 o
   3   9   3      986.85      963.54     27.10 o
   4   9   3     2468.53     2635.18     67.27 o
   5   9   3     2248.97     2420.23     73.41 o
   6   9   3       23.43       26.76      1.92 o
   7   9   3      174.70      183.49     13.42 o
   8   9   3        2.79        2.58      1.23 o
   9   9   3       41.71       41.91      3.07 o
  10   9   3        8.50        6.29      2.51 o
  11   9   3       13.24       13.56      3.00 o
 -11  10   3        2.26        3.17      2.51 o
 -10  10   3       59.09       61.91      4.30 o
  -9  10   3       18.19       21.70      2.60 o
  -8  10   3        0.08        0.93      0.60 o
  -7  10   3        6.12        6.43      0.77 o
  -6  10   3      127.66      113.86      2.59 o
  -5  10   3        2.02        2.06      0.52 o
  -4  10   3      168.90      162.61      3.49 o
  -3  10   3       62.48       63.67      2.08 o
  -2  10   3      213.78      237.07      6.39 o
  -1  10   3       19.28       19.40      1.09 o
   0  10   3       10.42       11.85      0.54 o
   1  10   3       44.71       44.26      0.97 o
   2  10   3       33.85       45.64      1.31 o
   3  10   3      384.53      409.51     11.98 o
   4  10   3       57.33       51.98      2.15 o
   5  10   3       44.95       42.30      2.09 o
   6  10   3       39.42       45.04      2.06 o
   7  10   3       21.68       24.47      1.61 o
   8  10   3      173.15      193.08      8.23 o
   9  10   3       11.94        5.49      2.65 o
  10  10   3       18.04       17.11      2.49 o
 -11  11   3        0.38        1.17      2.14 o
 -10  11   3        0.08        0.03      2.41 o
  -9  11   3        1.82        1.65      1.95 o
  -8  11   3      122.52      124.15      8.33 o
  -7  11   3       72.07       76.46      4.28 o
  -6  11   3       46.03       41.56      2.06 o
  -5  11   3      276.81      291.02     11.23 o
  -4  11   3      140.77      133.90      3.50 o
  -3  11   3      113.47      100.75      2.25 o
  -2  11   3        4.27        2.40      0.41 o
  -1  11   3      346.03      331.03      9.13 o
   0  11   3        2.57        0.83      0.34 o
   1  11   3      482.30      489.02      8.81 o
   2  11   3      771.08      778.90     17.85 o
   3  11   3      422.26      453.73     13.96 o
   4  11   3       18.13       14.79      0.73 o
   5  11   3       21.65       25.87      1.02 o
   6  11   3       31.46       27.70      1.73 o
   7  11   3      265.16      306.11      8.17 o
   8  11   3        6.54        4.46      1.35 o
   9  11   3        3.62        2.07      2.23 o
  10  11   3       24.72       29.22      3.00 o
 -11  12   3       35.77       24.44      2.79 o
 -10  12   3       79.05       75.23      3.87 o
  -9  12   3      118.59      127.09      5.39 o
  -8  12   3      230.46      237.71     11.05 o
  -7  12   3      272.94      290.29     15.15 o
  -6  12   3       36.43       34.19      1.14 o
  -5  12   3      150.73      130.95      3.66 o
  -4  12   3       25.61       28.05      1.07 o
  -3  12   3      303.63      312.72      5.29 o
  -2  12   3      406.16      409.35     10.33 o
  -1  12   3      822.65      844.91     21.66 o
   0  12   3     1594.65     1614.35     42.72 o
   1  12   3      247.39      218.47      6.01 o
   2  12   3     1210.91     1189.71     30.31 o
   3  12   3      484.70      470.88     14.59 o
   4  12   3       22.48       22.98      1.19 o
   5  12   3        0.75        0.24      0.82 o
   6  12   3       14.88       20.62      1.83 o
   7  12   3      118.01      123.84      4.06 o
   8  12   3       94.28      100.20      5.19 o
   9  12   3      126.95      135.12      6.60 o
  10  12   3       67.12       70.53      4.63 o
 -10  13   3       31.85       23.93      2.39 o
  -9  13   3       12.92       14.27      2.61 o
  -8  13   3       73.99       65.73      2.87 o
  -7  13   3        3.61        3.49      0.96 o
  -6  13   3        8.82        6.18      0.80 o
  -5  13   3      916.38      914.84     29.79 o
  -4  13   3     2053.89     2042.36     55.84 o
  -3  13   3     2872.08     2777.48     53.59 o
  -2  13   3     2391.11     2275.53     48.00 o
  -1  13   3      191.89      190.73      7.45 o
   0  13   3      776.23      758.85     11.93 o
   1  13   3       21.55       18.37      0.98 o
   2  13   3       19.83       20.07      0.66 o
   3  13   3     1074.75     1067.07     26.34 o
   4  13   3     1016.42     1049.22     16.13 o
   5  13   3     1046.11     1046.62     31.58 o
   6  13   3      287.04      291.95      7.39 o
   7  13   3      157.90      163.68      5.21 o
   8  13   3       13.04       17.03      2.83 o
   9  13   3       10.59        6.86      1.91 o
  10  13   3        0.55       -0.33      2.16 o
 -10  14   3      182.65      173.21      7.05 o
  -9  14   3      105.05      109.16     10.01 o
  -8  14   3      278.89      274.28      6.98 o
  -7  14   3      192.90      212.47     15.28 o
  -6  14   3       19.33       22.37      1.28 o
  -5  14   3       90.37       77.65      3.54 o
  -4  14   3      246.14      233.91      6.90 o
  -3  14   3      336.38      330.20     10.19 o
  -2  14   3      121.16      126.40      4.49 o
  -1  14   3     1192.34     1191.85     20.46 o
   0  14   3      300.92      315.36      5.39 o
   1  14   3        0.36        1.71      0.61 o
   2  14   3       97.99       90.15      2.19 o
   3  14   3      742.57      777.13     20.32 o
   4  14   3       14.73        8.95      0.69 o
   5  14   3       27.35       19.10      1.76 o
   6  14   3       75.26       88.14      2.59 o
   7  14   3       56.57       56.92      2.38 o
   8  14   3       12.47       12.66      1.40 o
   9  14   3        6.56        7.39      2.18 o
 -10  15   3       38.09       37.63      2.86 o
  -9  15   3        0.49        0.92      1.89 o
  -8  15   3       70.41       58.88      3.05 o
  -7  15   3       13.64       15.91      1.13 o
  -6  15   3       57.50       63.78      5.05 o
  -5  15   3       55.59       55.07      1.81 o
  -4  15   3       14.75       10.59      0.73 o
  -3  15   3      119.71      114.00      4.63 o
  -2  15   3        0.38        0.53      0.78 o
  -1  15   3      693.08      661.16     13.89 o
   0  15   3      254.80      232.18      5.20 o
   1  15   3      716.28      707.84     18.51 o
   2  15   3       91.93       87.68      1.97 o
   3  15   3       23.83       20.95      1.02 o
   4  15   3      329.55      323.06      8.98 o
   5  15   3       99.19       83.91      4.68 o
   6  15   3       39.67       35.65      1.56 o
   7  15   3       35.40       38.98      2.06 o
   8  15   3       84.33       85.31      3.33 o
   9  15   3        0.14       -0.68      1.67 o
 -10  16   3       28.09       16.56      4.95 o
  -9  16   3        3.81        3.47      1.53 o
  -8  16   3       18.36       10.33      1.76 o
  -7  16   3        5.86        2.24      0.77 o
  -6  16   3       37.76       43.90      3.77 o
  -5  16   3       28.80       27.94      1.89 o
  -4  16   3      229.14      247.52     12.98 o
  -3  16   3        7.05        4.50      0.78 o
  -2  16   3       18.18       17.22      2.21 o
  -1  16   3       69.13       62.88      2.04 o
   0  16   3      125.60      118.10      2.92 o
   1  16   3        1.66        2.59      0.79 o
   2  16   3      436.57      418.37     19.10 o
   3  16   3        3.55        4.57      1.21 o
   4  16   3       85.21       85.50      3.61 o
   5  16   3       12.18       12.03      1.34 o
   6  16   3        0.03        0.66      0.93 o
   7  16   3       13.29        9.19      1.16 o
   8  16   3        2.02        0.43      1.03 o
   9  16   3        3.86        0.20      1.90 o
  -9  17   3        7.02        2.66      1.68 o
  -8  17   3       27.35       20.16      3.02 o
  -7  17   3      125.33      119.17      8.38 o
  -6  17   3       37.63       36.19      3.87 o
  -5  17   3      378.34      393.33     17.79 o
  -4  17   3      108.84      115.77      5.91 o
  -3  17   3       10.55        9.41      1.39 o
  -2  17   3        0.69        2.58      1.01 o
  -1  17   3      147.64      150.14      7.00 o
   0  17   3        0.30       -0.23      0.83 o
   1  17   3       33.46       38.39      1.92 o
   2  17   3      100.98       86.29      5.36 o
   3  17   3       84.39       80.94      3.65 o
   4  17   3        3.46        2.27      0.70 o
   5  17   3      143.69      150.29      6.42 o
   6  17   3       84.73       83.87      3.35 o
   7  17   3      249.37      244.47     10.61 o
   8  17   3        0.32       -0.21      1.73 o
  -9  18   3       81.55       61.83      4.67 o
  -8  18   3       19.28        9.12      1.85 o
  -7  18   3      111.62      108.15      9.72 o
  -6  18   3        3.62        4.30      1.18 o
  -5  18   3       26.21       21.09      2.03 o
  -4  18   3        0.37        0.18      0.82 o
  -3  18   3        8.13        9.36      1.93 o
  -2  18   3      113.78      131.56      3.71 o
  -1  18   3       57.22       50.47      3.43 o
   0  18   3      445.97      491.57     19.41 o
   1  18   3       10.45       13.20      1.00 o
   2  18   3      224.83      241.79      8.91 o
   3  18   3       17.08       18.84      2.03 o
   4  18   3        0.02       -1.43      1.43 o
   5  18   3       29.87       29.42      3.19 o
   6  18   3        7.88        7.89      1.56 o
   7  18   3      183.23      181.62      5.94 o
   8  18   3       26.73       26.36      2.17 o
  -8  19   3       30.77       19.38      2.65 o
  -7  19   3       40.55       33.74      3.75 o
  -6  19   3       63.25       62.65      3.68 o
  -5  19   3      167.37      171.53     12.60 o
  -4  19   3       43.53       42.14      3.10 o
  -3  19   3       78.39       82.23      5.63 o
  -2  19   3       82.33       77.32      5.01 o
  -1  19   3        7.22        5.74      0.99 o
   0  19   3        5.14        6.89      1.43 o
   1  19   3      109.12      109.98      4.74 o
   2  19   3      104.53      104.45      3.15 o
   3  19   3        0.97       -0.17      1.04 o
   4  19   3      124.49      122.98      4.03 o
   5  19   3       39.99       30.60      2.42 o
   6  19   3        0.28       -1.07      1.91 o
   7  19   3       52.63       47.14      2.64 o
   8  19   3       58.85       45.22      3.67 o
  -8  20   3       18.03       11.33      3.13 o
  -7  20   3      108.30      116.13      7.51 o
  -6  20   3       16.07       14.36      1.77 o
  -5  20   3       39.15       31.61      2.96 o
  -4  20   3      164.73      168.91     12.28 o
  -3  20   3        2.74        2.59      1.11 o
  -2  20   3        3.48        3.52      1.07 o
  -1  20   3       23.11       24.20      1.40 o
   0  20   3      264.51      304.40     12.41 o
   1  20   3       21.60       18.03      1.46 o
   2  20   3      138.18      152.47      3.64 o
   3  20   3      279.26      324.23     10.24 o
   4  20   3        3.81        2.82      1.18 o
   5  20   3       99.77       92.83      3.43 o
   6  20   3       14.52       11.43      1.61 o
   7  20   3        5.09        3.86      2.11 o
  -7  21   3       48.89       41.55      3.58 o
  -6  21   3        7.16       10.53      2.13 o
  -5  21   3       29.84       25.14      2.96 o
  -4  21   3       45.83       40.40      4.27 o
  -3  21   3       25.30       24.27      2.84 o
  -2  21   3       43.19       44.21      2.76 o
  -1  21   3      126.40      135.59      5.49 o
   0  21   3       23.08       22.79      1.80 o
   1  21   3      127.30      140.93      3.83 o
   2  21   3        4.98        2.20      1.03 o
   3  21   3        0.68        1.08      1.31 o
   4  21   3       86.11       90.96      5.14 o
   5  21   3        0.83        2.24      1.63 o
   6  21   3        4.16        2.95      2.18 o
  -6  22   3        5.28        5.81      2.50 o
  -5  22   3       58.94       68.71     12.42 o
  -4  22   3       37.77       34.06      4.14 o
  -3  22   3       40.00       48.79      2.61 o
  -2  22   3       88.79       90.03      4.21 o
  -1  22   3        4.76        5.41      1.94 o
   0  22   3      237.46      245.94      6.02 o
   1  22   3        7.98        7.06      1.96 o
   2  22   3      279.81      293.58      9.88 o
   3  22   3        0.03       -0.43      1.61 o
   4  22   3       70.75       73.99      3.72 o
   5  22   3        0.02        0.88      1.51 o
   6  22   3        3.77        1.10      2.48 o
  -6  23   3        2.48       -0.73      2.57 o
  -5  23   3      156.90      175.06     17.00 o
  -4  23   3       66.05       77.39     16.92 o
  -3  23   3       22.33       24.61      2.70 o
  -2  23   3      124.09      130.81      9.54 o
  -1  23   3       50.48       54.61      2.89 o
   0  23   3       18.90       16.12      1.93 o
   1  23   3        0.50        1.17      1.50 o
   2  23   3       36.18       33.71      2.76 o
   3  23   3        3.48        4.68      1.75 o
   4  23   3        6.58       -0.39      2.03 o
   5  23   3       55.57       49.48      3.22 o
  -5  24   3       18.33       13.11      2.97 o
  -4  24   3       19.66       14.01      4.39 o
  -3  24   3       11.36       12.38      2.48 o
  -2  24   3       31.71       34.15      2.65 o
  -1  24   3       66.22       65.49      3.43 o
   0  24   3      153.33      183.38      7.04 o
   1  24   3       14.87       16.60      2.31 o
   2  24   3      100.29      112.49      5.65 o
   3  24   3       94.25       83.69      4.13 o
   4  24   3        3.49        2.76      1.77 o
  -4  25   3       12.04       12.81      3.75 o
  -3  25   3        0.44        5.84      2.35 o
  -2  25   3        2.97        1.96      2.64 o
  -1  25   3       50.13       44.77      3.00 o
   0  25   3        0.28        0.52      1.99 o
   1  25   3      125.72      136.21     11.17 o
   2  25   3       14.97       10.09      2.78 o
   3  25   3        5.26        3.17      2.41 o
  -1  26   3        4.99        2.92      4.47 o
   0  26   3        0.59        1.95      1.76 o
   1  26   3        8.54        3.26      2.24 o
 -12   0   4      110.99      112.79      9.98 o
 -11   0   4      323.08      365.53     21.05 o
 -10   0   4       64.58       79.55     12.92 o
  -7   0   4      108.91      131.01      4.89 o
  -6   0   4     1076.81     1345.52     43.66 o
  -5   0   4      298.09      288.85     29.32 o
  -3   0   4     1530.73     1962.66     63.18 o
  -2   0   4     1399.70     1335.36     36.65 o
   0   0   4      661.72      696.84     12.89 o
   1   0   4     1250.34     1118.29     32.75 o
   2   0   4      166.68      177.69      4.90 o
   3   0   4        4.55        8.55      1.15 o
   4   0   4      263.90      283.15     10.60 o
   5   0   4      470.43      526.79     18.88 o
   6   0   4      414.25      441.36     16.74 o
   9   0   4      177.04      177.00      9.42 o
  10   0   4      110.78      118.96      7.93 o
  11   0   4       41.92       29.45      4.53 o
 -12   1   4        0.85        3.10      2.55 o
 -11   1   4        0.51        1.12      2.73 o
 -10   1   4       53.88       65.99      6.76 o
  -9   1   4      167.29      179.98      8.43 o
  -7   1   4      116.88      137.55      3.58 o
  -6   1   4     2304.36     2401.46    169.69 o
  -5   1   4      769.01      798.01     51.37 o
  -4   1   4     1906.50     1950.30    101.42 o
  -3   1   4      212.47      204.70     12.22 o
  -2   1   4      362.34      371.45      5.97 o
  -1   1   4     1101.69     1069.35     16.20 o
   0   1   4      578.48      538.69      9.89 o
   1   1   4     1747.37     1547.29     22.18 o
   2   1   4     3684.41     4029.53     58.76 o
   3   1   4     1832.67     1921.78     62.76 o
   4   1   4       23.93       20.07      1.37 o
   5   1   4       57.76       73.01      2.92 o
   6   1   4       42.08       37.98      2.73 o
   9   1   4       52.23       50.95      3.59 o
  10   1   4      168.19      168.45      8.05 o
  11   1   4       29.47       41.00      3.87 o
 -12   2   4       23.12       17.35      2.93 o
 -11   2   4      153.75      144.87      7.66 o
 -10   2   4        0.74       -0.22      1.15 o
  -9   2   4       68.58       73.10      4.31 o
  -8   2   4       84.50       75.62      4.46 o
  -7   2   4       61.95       73.33      2.55 o
  -6   2   4       33.71       29.34      3.36 o
  -5   2   4      202.05      221.35     10.25 o
  -4   2   4      286.28      247.07     17.13 o
  -3   2   4       24.84       33.15      1.14 o
  -2   2   4       13.75       18.17      0.89 o
  -1   2   4       42.12       30.12      0.64 o
   0   2   4     1281.82     1318.79     16.38 o
   1   2   4      567.47      581.11      9.72 o
   2   2   4        3.93        5.32      0.41 o
   3   2   4       38.55       28.82      1.27 o
   4   2   4       54.38       52.12      1.35 o
   5   2   4       78.94       80.34      2.43 o
   6   2   4       46.72       36.20      2.62 o
   7   2   4      136.64      134.43      7.05 o
   8   2   4       53.72       50.69      4.32 o
   9   2   4       34.11       31.64      2.88 o
  10   2   4      123.90      129.94      6.25 o
  11   2   4        4.40        1.41      2.65 o
 -12   3   4        3.91        1.55      7.22 o
 -11   3   4        7.40        5.80      2.48 o
 -10   3   4        6.44        6.55      1.26 o
  -9   3   4        0.62        0.80      1.29 o
  -8   3   4        7.20        6.02      1.91 o
  -7   3   4       47.41       51.30      3.47 o
  -6   3   4      151.45      173.60      8.18 o
  -5   3   4        1.01        0.82      0.61 o
  -4   3   4     1031.32     1117.03     51.56 o
  -3   3   4       10.45        6.22      0.63 o
  -2   3   4      981.54      953.36     15.97 o
  -1   3   4       30.76       32.90      0.96 o
   0   3   4       55.71       58.81      1.18 o
   1   3   4      801.04      819.19     21.07 o
   2   3   4       79.28       78.17      2.09 o
   3   3   4     1283.54     1307.97     19.87 o
   4   3   4       15.58       16.48      1.75 o
   5   3   4      147.01      148.66      3.85 o
   6   3   4       43.21       46.95      1.81 o
   7   3   4        0.06        1.85      1.10 o
   8   3   4        0.15       -1.44      1.44 o
   9   3   4       18.50       16.61      2.74 o
  10   3   4       28.68       32.37      8.99 o
  11   3   4        0.32       -0.38      4.03 o
 -12   4   4       10.52        6.04      2.87 o
 -11   4   4      325.17      377.44     30.58 o
 -10   4   4        4.87        4.25      1.36 o
  -9   4   4      287.59      333.24     10.40 o
  -8   4   4        0.33        0.99      1.18 o
  -7   4   4        8.17        9.00      0.86 o
  -6   4   4       17.43       18.37      1.95 o
  -5   4   4       40.38       46.19      3.09 o
  -4   4   4     2078.99     2313.89    116.57 o
  -3   4   4        5.61       13.60      0.65 o
  -2   4   4     5496.47     5010.20    156.75 o
  -1   4   4      118.51      116.66      1.85 o
   0   4   4      180.93      136.81      2.94 o
   1   4   4      528.21      510.26     14.25 o
   2   4   4        0.01        1.56      1.27 o
   3   4   4      280.70      275.59      4.68 o
   4   4   4       42.56       42.86      1.95 o
   5   4   4     1885.31     2065.88     87.69 o
   6   4   4       85.89       94.76      2.88 o
   7   4   4      349.28      358.41     10.40 o
   8   4   4      287.17      313.58     10.61 o
   9   4   4       30.90       26.66      4.11 o
  10   4   4      166.78      174.75      9.35 o
  11   4   4        8.49       13.95      6.44 o
 -12   5   4       29.02       32.65     12.14 o
 -11   5   4       28.26       27.22      3.05 o
 -10   5   4        0.16       -1.53      1.96 o
  -9   5   4      587.84      624.16     33.34 o
  -8   5   4      156.07      168.69      9.28 o
  -7   5   4      329.00      359.93     24.21 o
  -6   5   4      668.04      700.52     27.53 o
  -5   5   4      503.17      536.34     18.86 o
  -4   5   4      898.48      952.62     28.19 o
  -3   5   4      106.93      139.80      4.38 o
  -2   5   4      479.86      513.52     23.00 o
  -1   5   4       46.31       47.91      0.97 o
   0   5   4      699.10      657.78     14.00 o
   1   5   4       63.33       45.17      1.09 o
   2   5   4      825.28      841.30     15.82 o
   3   5   4     2253.47     2240.68     29.80 o
   4   5   4      192.43      163.37      5.25 o
   5   5   4      262.35      278.18      7.39 o
   6   5   4        1.11        1.85      0.81 o
   7   5   4        9.18        8.56      1.98 o
   8   5   4       62.94       65.06      4.88 o
   9   5   4        1.27        1.03      2.76 o
  10   5   4      209.81      238.83     12.18 o
  11   5   4      134.33      155.89      8.54 o
 -12   6   4        9.83       23.64     10.23 o
 -11   6   4      212.41      221.65     10.55 o
 -10   6   4       13.79       17.58      2.59 o
  -9   6   4      189.64      206.25     13.20 o
  -8   6   4        0.31       -1.28      1.28 o
  -7   6   4        9.91       12.32      1.17 o
  -6   6   4       81.97       72.35      3.00 o
  -5   6   4       53.49       44.66      1.29 o
  -4   6   4     1794.26     1775.85     55.83 o
  -3   6   4     1156.90     1114.73     36.93 o
  -2   6   4     1129.88     1074.40     37.09 o
  -1   6   4      335.90      308.64      5.43 o
   0   6   4     1375.40     1491.30     33.20 o
   1   6   4      108.21      126.23      2.71 o
   2   6   4       50.93       49.93      2.13 o
   3   6   4      117.35      105.10      2.80 o
   4   6   4      554.22      538.54     14.42 o
   5   6   4      840.02      880.83     13.70 o
   6   6   4      302.57      266.29      8.00 o
   7   6   4       76.52       80.33      3.65 o
   8   6   4       62.34       54.58      4.74 o
   9   6   4        3.23        3.92      1.83 o
  10   6   4       84.61       92.09      5.12 o
  11   6   4        1.78        2.64      2.74 o
 -11   7   4       15.62       11.97      3.22 o
 -10   7   4       71.68       86.36      7.65 o
  -9   7   4       86.10       86.61      3.29 o
  -8   7   4      204.84      219.21     11.20 o
  -7   7   4       77.05       85.22      5.03 o
  -6   7   4      365.20      366.55     11.89 o
  -5   7   4      740.99      741.43     20.72 o
  -4   7   4      277.27      287.35      7.73 o
  -3   7   4       54.08       36.48      1.30 o
  -2   7   4       65.74       61.76      1.80 o
  -1   7   4      828.67      893.65     13.29 o
   0   7   4      136.88      149.92      3.58 o
   1   7   4      213.90      206.37      3.50 o
   2   7   4     1434.20     1435.81     25.49 o
   3   7   4       77.73       68.93      2.16 o
   4   7   4      358.83      340.80      7.45 o
   5   7   4       42.26       34.10      1.45 o
   6   7   4       11.85        6.78      1.18 o
   7   7   4       20.16       19.78      1.94 o
   8   7   4       62.73       68.96      3.64 o
   9   7   4      197.35      213.85      8.91 o
  10   7   4       44.81       44.89      8.99 o
  11   7   4        4.55        9.50      3.06 o
 -11   8   4        4.63        5.89      2.58 o
 -10   8   4       35.63       24.31      2.65 o
  -9   8   4        0.00        0.23      1.30 o
  -8   8   4      155.23      151.67      6.26 o
  -7   8   4       99.52      102.78      5.95 o
  -6   8   4        0.01       -0.27      0.64 o
  -5   8   4      641.92      611.33     12.62 o
  -4   8   4       86.54      104.77      1.72 o
  -3   8   4       77.59       74.47      1.22 o
  -2   8   4      752.76      755.63     18.68 o
  -1   8   4     2608.36     2577.15     38.49 o
   0   8   4      346.12      336.17      8.07 o
   1   8   4      305.16      297.35      4.70 o
   2   8   4       52.75       52.61      1.14 o
   3   8   4      534.86      566.63     19.12 o
   4   8   4      128.21      140.52      3.20 o
   5   8   4      530.55      519.34     10.88 o
   6   8   4        2.45        1.25      1.04 o
   7   8   4        3.00        1.51      1.45 o
   8   8   4        1.96        1.32      1.49 o
   9   8   4       76.51       80.55      7.26 o
  10   8   4        5.28        8.98      2.58 o
 -11   9   4       34.96       36.83      3.83 o
 -10   9   4       59.37       66.29      7.68 o
  -9   9   4      393.21      418.11     31.36 o
  -8   9   4       59.25       60.44      3.38 o
  -7   9   4      404.47      427.75     20.41 o
  -6   9   4        8.70       10.31      0.82 o
  -5   9   4      105.61      105.38      2.96 o
  -4   9   4      257.79      246.77      6.57 o
  -3   9   4      752.19      728.53     16.43 o
  -2   9   4      106.34      101.51      3.50 o
  -1   9   4        0.86        1.13      0.69 o
   0   9   4      183.51      162.71      3.91 o
   1   9   4       34.11       38.88      1.69 o
   2   9   4     1341.92     1360.19     20.20 o
   3   9   4      995.47     1045.45     27.11 o
   4   9   4      170.91      164.97      3.62 o
   5   9   4      231.70      256.04      4.79 o
   6   9   4        1.60        0.71      1.16 o
   7   9   4       42.72       47.35      3.04 o
   8   9   4       16.32       13.83      3.33 o
   9   9   4       43.68       41.96      6.41 o
  10   9   4       77.54       74.41     11.58 o
 -11  10   4      154.55      188.94     11.33 o
 -10  10   4        2.24        1.20      1.61 o
  -9  10   4      180.70      203.69     12.43 o
  -8  10   4        7.53       11.72      0.89 o
  -7  10   4        1.05        0.46      0.79 o
  -6  10   4       29.65       30.97      1.58 o
  -5  10   4       40.22       30.08      0.93 o
  -4  10   4     1557.79     1548.42     40.02 o
  -3  10   4      319.23      290.61      4.12 o
  -2  10   4     5599.55     5402.75    197.22 o
  -1  10   4      797.44      756.51     14.94 o
   0  10   4      609.30      583.87     14.12 o
   1  10   4     2120.72     2202.04     51.44 o
   2  10   4       43.40       39.15      1.71 o
   3  10   4       14.53        9.66      0.63 o
   4  10   4       25.60       21.32      1.50 o
   5  10   4     1238.34     1299.91     28.20 o
   6  10   4      131.10      134.45      4.95 o
   7  10   4      172.28      186.51      6.89 o
   8  10   4      235.16      251.45      7.52 o
   9  10   4        7.67        6.97      1.97 o
  10  10   4       87.49       94.59      6.05 o
 -11  11   4        2.00       -1.88      1.88 o
 -10  11   4        2.61        1.92      1.66 o
  -9  11   4      174.73      179.28      5.16 o
  -8  11   4      199.36      208.82      7.02 o
  -7  11   4      468.72      485.86     14.74 o
  -6  11   4      684.67      689.42     19.01 o
  -5  11   4      219.20      204.58      5.00 o
  -4  11   4     1175.60     1151.65     27.73 o
  -3  11   4      514.16      498.27     12.31 o
  -2  11   4       41.11       29.94      2.14 o
  -1  11   4       43.75       38.21      1.02 o
   0  11   4      954.61      984.63     34.61 o
   1  11   4     1186.19     1222.80     27.35 o
   2  11   4     1378.41     1372.14     30.98 o
   3  11   4     2570.00     2545.86     54.54 o
   4  11   4       72.88       66.19      1.83 o
   5  11   4      312.32      292.53     10.59 o
   6  11   4       49.72       51.37      4.64 o
   7  11   4        0.48       -0.04      1.23 o
   8  11   4      113.44      120.18      4.23 o
   9  11   4       22.23       22.11      3.75 o
  10  11   4      184.39      206.11     13.46 o
 -11  12   4        8.63        5.37      2.10 o
 -10  12   4       32.88       25.13      2.55 o
  -9  12   4      107.70      111.06      4.43 o
  -8  12   4       32.06       30.40      1.84 o
  -7  12   4        1.95        1.25      0.77 o
  -6  12   4       44.67       43.78      2.42 o
  -5  12   4      133.12      122.94      2.95 o
  -4  12   4        9.78        7.16      0.61 o
  -3  12   4       70.50       63.07      1.70 o
  -2  12   4      411.19      437.27     14.30 o
  -1  12   4      503.24      471.76      7.98 o
   0  12   4       53.50       47.04      1.87 o
   1  12   4       80.96       84.64      1.77 o
   2  12   4      253.50      246.78      5.03 o
   3  12   4       95.40       83.20      1.91 o
   4  12   4        7.80       10.65      1.23 o
   5  12   4      298.56      288.92      6.39 o
   6  12   4      137.46      116.05      4.53 o
   7  12   4        2.94        3.35      1.32 o
   8  12   4      129.34      133.72      4.76 o
   9  12   4        1.20       -1.22      2.02 o
  10  12   4       32.38       25.22      3.29 o
 -10  13   4       24.16       19.18      2.17 o
  -9  13   4        5.95        2.77      1.61 o
  -8  13   4        1.13        2.52      1.29 o
  -7  13   4       10.40       10.81      1.07 o
  -6  13   4      103.28      109.26      5.24 o
  -5  13   4       27.42       24.63      1.18 o
  -4  13   4       43.49       38.70      1.24 o
  -3  13   4      500.06      476.16     15.80 o
  -2  13   4        0.45        0.34      0.66 o
  -1  13   4      146.03      130.31      2.66 o
   0  13   4       35.87       29.69      1.49 o
   1  13   4      175.27      177.62      3.05 o
   2  13   4      130.27      115.18      2.47 o
   3  13   4       77.41       86.44      1.95 o
   4  13   4      430.17      438.26      7.52 o
   5  13   4      166.50      176.19      8.15 o
   6  13   4       50.55       47.02      2.34 o
   7  13   4        2.36        2.70      1.28 o
   8  13   4       14.46       11.13      1.60 o
   9  13   4       15.91       18.45      2.96 o
 -10  14   4        1.66        2.02      2.54 o
  -9  14   4        8.90        3.91      1.63 o
  -8  14   4        4.19        2.80      1.04 o
  -7  14   4       22.55       21.94      1.22 o
  -6  14   4       11.54       11.27      0.84 o
  -5  14   4        0.57        1.23      0.78 o
  -4  14   4       38.91       49.31      2.23 o
  -3  14   4        0.32       -0.19      0.61 o
  -2  14   4       66.75       67.39      3.13 o
  -1  14   4      168.74      142.78      5.56 o
   0  14   4      414.37      400.41      8.70 o
   1  14   4      268.61      249.67      6.04 o
   2  14   4       86.16       93.35      1.72 o
   3  14   4        9.18        7.19      0.58 o
   4  14   4       19.90       17.76      1.07 o
   5  14   4       29.14       24.14      3.37 o
   6  14   4      222.01      248.90      7.01 o
   7  14   4       39.60       33.47      1.91 o
   8  14   4      341.24      384.96     15.79 o
   9  14   4        5.14        2.54      1.93 o
 -10  15   4       22.63       21.53      2.98 o
  -9  15   4       59.60       42.80      3.57 o
  -8  15   4      111.15      106.66      3.95 o
  -7  15   4      366.65      387.27     25.25 o
  -6  15   4      309.70      314.70     12.52 o
  -5  15   4       52.11       48.67      2.47 o
  -4  15   4       60.54       44.80      1.86 o
  -3  15   4        7.26        2.91      1.15 o
  -2  15   4        8.32        6.33      2.53 o
  -1  15   4       89.88       90.95      2.77 o
   0  15   4      300.92      292.77      5.18 o
   1  15   4     1079.64     1091.46     20.54 o
   2  15   4      110.64      103.04      2.42 o
   3  15   4      530.74      513.67     14.59 o
   4  15   4       72.36       67.85      2.32 o
   5  15   4      106.48      103.58      3.99 o
   6  15   4        0.11        0.58      0.83 o
   7  15   4        2.91       -1.33      1.33 o
   8  15   4       88.53       82.80      3.59 o
   9  15   4        3.81        6.17      2.25 o
  -9  16   4       62.87       62.49      4.61 o
  -8  16   4        5.95        4.50      1.35 o
  -7  16   4        0.08       -0.13      0.96 o
  -6  16   4       15.20       11.46      1.50 o
  -5  16   4       52.07       51.17      4.03 o
  -4  16   4      465.50      431.54     10.08 o
  -3  16   4        9.37        6.14      1.90 o
  -2  16   4      962.56     1000.29     53.04 o
  -1  16   4      228.77      209.76      5.57 o
   0  16   4      198.91      194.95      4.21 o
   1  16   4      193.60      197.21      7.14 o
   2  16   4       85.40       81.32      4.22 o
   3  16   4       34.48       30.71      1.44 o
   4  16   4       77.42       84.45      4.98 o
   5  16   4      254.40      226.36      5.85 o
   6  16   4       25.99       20.27      1.30 o
   7  16   4       36.64       29.41      5.40 o
   8  16   4      104.01       89.60      5.27 o
  -9  17   4       70.67       61.40      4.70 o
  -8  17   4        0.09        1.90      2.07 o
  -7  17   4      134.33      144.94     15.00 o
  -6  17   4       46.05       43.93      4.67 o
  -5  17   4       11.24        7.27      1.79 o
  -4  17   4       51.55       48.27      2.30 o
  -3  17   4      250.68      245.74      9.39 o
  -2  17   4        1.33        1.49      1.10 o
  -1  17   4      127.68      115.66      3.38 o
   0  17   4       28.18       24.93      1.41 o
   1  17   4       27.23       31.88      2.40 o
   2  17   4        3.83        6.41      1.35 o
   3  17   4      129.28      125.45      6.08 o
   4  17   4      430.98      440.40     14.61 o
   5  17   4        9.38        9.99      1.55 o
   6  17   4      183.03      185.61      8.94 o
   7  17   4       11.42       10.42      1.58 o
   8  17   4        2.73        2.28      2.87 o
  -9  18   4        7.59        7.50      3.04 o
  -8  18   4        5.30        1.90      3.22 o
  -7  18   4        4.78        4.39      1.90 o
  -6  18   4       81.43       80.69      6.06 o
  -5  18   4        0.40        2.10      1.12 o
  -4  18   4        1.53        2.07      1.33 o
  -3  18   4       14.06       15.95      1.80 o
  -2  18   4      131.95      135.64      5.14 o
  -1  18   4        5.77        1.98      1.92 o
   0  18   4       82.56       75.97      2.67 o
   1  18   4        0.05        0.95      3.95 o
   2  18   4      110.21      117.19      4.32 o
   3  18   4       19.54       19.19      2.94 o
   4  18   4        0.13        0.42      1.13 o
   5  18   4      187.70      191.41      5.50 o
   6  18   4        1.21        2.66      1.51 o
   7  18   4        1.07        1.74      1.36 o
   8  18   4        5.01        3.56      1.75 o
  -8  19   4       12.33        9.16      2.59 o
  -7  19   4      175.35      177.32     14.10 o
  -6  19   4       50.42       50.61      3.55 o
  -5  19   4       43.47       43.31      2.16 o
  -4  19   4        0.19        1.27      1.44 o
  -3  19   4      203.01      222.57     11.92 o
  -2  19   4        2.65        2.19      1.20 o
  -1  19   4      176.42      189.25      6.00 o
   0  19   4       18.02       17.00      1.51 o
   1  19   4      128.55      137.84      3.67 o
   2  19   4       11.56       11.02      1.14 o
   3  19   4        7.55        5.95      2.07 o
   4  19   4       37.60       34.22      3.38 o
   5  19   4       31.05       30.50      2.13 o
   6  19   4        0.55       -0.01      1.80 o
   7  19   4        0.06        3.41      1.60 o
  -7  20   4       14.18       11.78      2.29 o
  -6  20   4       87.99       85.33      5.29 o
  -5  20   4        0.27       -1.30      1.30 o
  -4  20   4      175.67      187.64     13.76 o
  -3  20   4        5.74        2.93      1.47 o
  -2  20   4       73.70       76.30      2.55 o
  -1  20   4       60.52       58.94      2.14 o
   0  20   4      158.86      173.98      5.54 o
   1  20   4        0.02        0.45      0.96 o
   2  20   4        9.52        9.42      1.17 o
   3  20   4       46.01       40.64      3.25 o
   4  20   4        4.74        2.22      1.33 o
   5  20   4       22.39       18.97      1.85 o
   6  20   4       95.76      114.58      4.33 o
   7  20   4       65.84       53.99      3.67 o
  -7  21   4       14.15       12.48      2.47 o
  -6  21   4      187.76      215.46     13.17 o
  -5  21   4       26.05       24.95      4.11 o
  -4  21   4       39.73       36.77      2.40 o
  -3  21   4       41.63       36.44      2.87 o
  -2  21   4        0.04       -0.43      1.11 o
  -1  21   4       11.44       14.26      1.44 o
   0  21   4       57.44       48.48      2.64 o
   1  21   4      268.31      322.13      7.79 o
   2  21   4        0.04       -1.10      1.16 o
   3  21   4       83.81       84.44      5.05 o
   4  21   4       11.48        8.34      1.68 o
   5  21   4       49.17       50.29      2.87 o
   6  21   4        9.77        7.91      2.10 o
  -6  22   4        0.91       -1.63      1.63 o
  -5  22   4       89.33       86.12      7.72 o
  -4  22   4       44.47       43.98      5.23 o
  -3  22   4        2.09        1.30      1.35 o
  -2  22   4       78.89       70.80      3.93 o
  -1  22   4      133.65      141.97      4.02 o
   0  22   4       17.58       23.37      1.89 o
   1  22   4       91.49       95.62      3.93 o
   2  22   4       56.87       47.20      2.50 o
   3  22   4        4.87        2.69      1.57 o
   4  22   4       37.04       32.89      2.03 o
   5  22   4       56.77       49.16      3.31 o
  -5  23   4        0.74        6.94      5.41 o
  -4  23   4        9.07        3.68      2.90 o
  -3  23   4      179.91      191.74     13.53 o
  -2  23   4        2.11        1.24      1.47 o
  -1  23   4       53.18       47.84      4.26 o
   0  23   4        8.83        6.52      1.66 o
   1  23   4       39.27       43.26      3.00 o
   2  23   4       52.37       51.07      4.85 o
   3  23   4        5.60        4.08      5.17 o
   4  23   4       14.79       11.01      3.19 o
  -4  24   4       11.79       11.78      2.60 o
  -3  24   4        0.24       -2.30      2.30 o
  -2  24   4        8.72        6.63      3.47 o
  -1  24   4        2.68        1.38      1.81 o
   0  24   4       78.84       78.33      4.23 o
   1  24   4        8.55        8.28      2.03 o
   2  24   4       37.13       34.93      6.07 o
   3  24   4       10.06        6.20      2.23 o
  -3  25   4        2.33        2.15      2.27 o
  -2  25   4       16.41       15.91      3.82 o
  -1  25   4        9.35       10.07      4.07 o
   0  25   4       34.30       29.32      3.17 o
   1  25   4       79.39       79.41      6.71 o
   2  25   4        5.32        3.18      1.85 o
 -12   1   5       21.23       19.02      9.13 o
 -11   1   5       22.12       23.61      9.80 o
 -10   1   5      307.87      362.60     33.08 o
  -9   1   5        8.97        5.45      2.34 o
  -8   1   5      395.31      423.21     16.07 o
  -7   1   5       70.85       82.62      3.49 o
  -6   1   5       34.26       44.03      2.62 o
  -5   1   5      152.77      139.57      7.72 o
  -4   1   5      108.74      111.18      4.00 o
  -3   1   5      973.55     1005.71     25.13 o
  -2   1   5       26.08       24.45      0.66 o
  -1   1   5     4255.46     4049.51    137.58 o
   0   1   5        6.31        9.02      0.51 o
   1   1   5     1993.75     1872.52     31.66 o
   2   1   5      644.84      580.38      8.82 o
   3   1   5      147.08      167.85      5.73 o
   4   1   5       54.22       52.63      3.82 o
   5   1   5      111.73      101.13      2.61 o
   6   1   5      481.77      497.86     14.17 o
   7   1   5        2.54        2.19      2.12 o
   8   1   5      455.34      503.05     15.85 o
   9   1   5       88.17       98.06      5.01 o
  10   1   5        6.90        6.88      2.54 o
  11   1   5      124.89      153.56      9.38 o
 -12   2   5       15.80       13.45      2.95 o
 -11   2   5       12.02        9.77      2.18 o
 -10   2   5       18.43       17.32      3.20 o
  -9   2   5      117.02      111.51      4.78 o
  -8   2   5      177.15      173.89      8.18 o
  -7   2   5        1.88        0.64      1.06 o
  -6   2   5     1748.10     1943.25    221.36 o
  -5   2   5      985.74     1142.48     30.43 o
  -4   2   5     1529.04     1510.40     64.09 o
  -3   2   5     3979.25     3851.37    103.04 o
  -2   2   5      981.00      965.80     19.25 o
  -1   2   5      175.07      158.99      3.48 o
   0   2   5       48.38       57.26      1.98 o
   1   2   5     1066.75     1016.80     25.53 o
   2   2   5      354.53      299.77      4.90 o
   3   2   5      727.13      838.37     20.78 o
   4   2   5     1266.23     1347.99     32.20 o
   5   2   5      156.00      135.83      8.47 o
   6   2   5      453.46      514.87     19.44 o
   7   2   5       24.35       23.58      2.15 o
   8   2   5       46.14       50.38      3.48 o
   9   2   5        3.05        2.21      2.07 o
  10   2   5       11.14       14.78      3.32 o
  11   2   5       12.63       12.79      3.33 o
 -12   3   5        0.34        1.73      2.27 o
 -11   3   5      207.44      217.29     10.26 o
 -10   3   5      202.96      247.38     13.01 o
  -9   3   5       56.13       67.70      5.13 o
  -8   3   5      499.82      512.69     19.51 o
  -7   3   5      156.73      198.33      8.43 o
  -6   3   5       25.87       25.26      1.75 o
  -5   3   5       36.24       31.62      2.59 o
  -4   3   5      198.51      170.37      6.56 o
  -3   3   5     1540.03     1497.26     35.96 o
  -2   3   5     2970.29     3055.54     72.21 o
  -1   3   5     2189.91     2132.62     34.34 o
   0   3   5      943.37      875.02     16.05 o
   1   3   5     1480.68     1282.71     18.77 o
   2   3   5      827.97      784.05     15.62 o
   3   3   5       21.34       15.32      0.81 o
   4   3   5       22.20       24.15      1.35 o
   5   3   5      161.81      160.05      9.32 o
   6   3   5      431.08      459.83     18.73 o
   7   3   5       21.36       22.03      2.09 o
   8   3   5      643.32      652.86     20.34 o
   9   3   5       85.42       89.77      7.82 o
  10   3   5       17.71       11.62      2.90 o
  11   3   5       22.37       20.46      6.02 o
 -12   4   5        8.33        3.02      2.27 o
 -11   4   5       30.51       28.01      3.15 o
 -10   4   5       33.41       33.73      2.18 o
  -9   4   5        1.65        2.42      1.21 o
  -8   4   5      152.68      161.78     19.73 o
  -7   4   5      222.11      225.61     29.16 o
  -6   4   5     2752.18     2681.88     97.08 o
  -5   4   5      458.07      424.46     25.20 o
  -4   4   5     2910.16     2882.95    123.46 o
  -3   4   5      540.14      476.04     11.64 o
  -2   4   5      242.66      241.74      3.97 o
  -1   4   5       74.74       83.78      1.47 o
   0   4   5      880.19      817.13     11.03 o
   1   4   5     1170.74     1195.01     27.75 o
   2   4   5      549.88      533.29     10.96 o
   3   4   5      582.09      633.44     14.97 o
   4   4   5       18.64       21.54      1.42 o
   5   4   5      679.52      658.86     23.66 o
   6   4   5      146.11      146.54      5.03 o
   7   4   5       16.96       15.31      2.62 o
   8   4   5        2.55       -1.73      2.19 o
   9   4   5       18.63       22.14      2.91 o
  10   4   5       38.91       38.74      4.05 o
 -12   5   5       10.99       -1.06      4.11 o
 -11   5   5       91.01       87.28      5.46 o
 -10   5   5        3.40        2.74      1.47 o
  -9   5   5       10.58        5.07      1.24 o
  -8   5   5        3.50        3.60      1.49 o
  -7   5   5       64.92       62.66      3.30 o
  -6   5   5      136.11      150.31      8.49 o
  -5   5   5      114.54      119.67      6.68 o
  -4   5   5      966.84      982.60     28.02 o
  -3   5   5       59.06       60.64      2.50 o
  -2   5   5      478.51      467.60      8.24 o
  -1   5   5      359.34      337.59      7.93 o
   0   5   5      751.29      699.12     14.20 o
   1   5   5        5.21       15.15      0.61 o
   2   5   5       65.66       61.61      2.08 o
   3   5   5      159.61      144.49      4.94 o
   4   5   5        3.84        1.75      0.52 o
   5   5   5       12.03       10.59      1.26 o
   6   5   5       11.80        5.64      1.11 o
   7   5   5        3.12        5.68      1.53 o
   8   5   5       46.11       36.28      3.03 o
   9   5   5       19.45       21.24      4.53 o
  10   5   5        8.52        4.07      3.54 o
 -11   6   5        1.31        3.73      2.33 o
 -10   6   5       24.89       21.12      1.81 o
  -9   6   5       20.46       26.88      1.96 o
  -8   6   5      205.22      219.67     15.34 o
  -7   6   5        7.98        9.76      1.11 o
  -6   6   5      145.45      151.26      6.14 o
  -5   6   5       28.55       26.01      1.35 o
  -4   6   5       48.71       57.53      2.35 o
  -3   6   5       35.59       39.38      1.86 o
  -2   6   5      709.15      748.15     23.74 o
  -1   6   5      285.44      321.75      8.63 o
   0   6   5       19.12       14.87      0.56 o
   1   6   5        6.10        7.57      0.53 o
   2   6   5       52.69       41.74      2.07 o
   3   6   5        0.52        2.18      0.63 o
   4   6   5      163.33      172.77      4.57 o
   5   6   5        4.87        4.65      1.18 o
   6   6   5      122.16      113.70      5.38 o
   7   6   5        4.41        3.27      1.99 o
   8   6   5       29.74       28.82      2.50 o
   9   6   5        0.68        4.07      2.63 o
  10   6   5       18.02        8.93      2.69 o
 -11   7   5       23.85       19.67      2.75 o
 -10   7   5      330.74      360.50     11.08 o
  -9   7   5       15.13       12.40      2.34 o
  -8   7   5      442.28      472.19     22.96 o
  -7   7   5      173.94      176.38      4.50 o
  -6   7   5        1.16        0.83      0.57 o
  -5   7   5       96.19       88.55      3.57 o
  -4   7   5       48.08       45.21      1.43 o
  -3   7   5      911.32      904.34     32.05 o
  -2   7   5       26.69       30.92      0.79 o
  -1   7   5     2730.60     2940.17     73.25 o
   0   7   5        0.46        3.58      0.46 o
   1   7   5      824.02      807.26     24.14 o
   2   7   5      391.56      427.98     12.22 o
   3   7   5       47.15       42.62      1.16 o
   4   7   5       29.66       26.37      2.17 o
   5   7   5       45.62       40.90      3.38 o
   6   7   5      431.60      427.30     15.28 o
   7   7   5       28.43       24.85      2.16 o
   8   7   5      401.50      418.47     13.22 o
   9   7   5      184.87      180.48      7.83 o
  10   7   5       29.81       25.13      3.26 o
 -11   8   5       19.61       19.13      3.19 o
 -10   8   5        9.38       10.49      1.72 o
  -9   8   5        0.30        1.21      1.05 o
  -8   8   5      174.27      184.55      7.48 o
  -7   8   5       42.84       39.87      1.37 o
  -6   8   5      987.55     1021.66     24.43 o
  -5   8   5      362.30      363.71      8.95 o
  -4   8   5      952.28      910.47     30.25 o
  -3   8   5     1274.35     1287.91     40.02 o
  -2   8   5       35.73       42.39      1.42 o
  -1   8   5      134.81      121.15      2.99 o
   0   8   5       11.60       10.42      0.67 o
   1   8   5      669.61      665.35     16.22 o
   2   8   5      852.42      802.68     18.13 o
   3   8   5     1469.47     1489.58     41.48 o
   4   8   5     1618.00     1684.53     33.31 o
   5   8   5        2.91        3.28      1.35 o
   6   8   5      532.51      575.20     15.50 o
   7   8   5       13.56        9.85      1.88 o
   8   8   5       83.18       83.18      4.69 o
   9   8   5       18.16       19.08      2.46 o
  10   8   5       13.07        8.42      2.74 o
 -11   9   5       15.50       18.02      2.30 o
 -10   9   5      103.98       99.24      4.75 o
  -9   9   5        0.01        1.20      1.75 o
  -8   9   5       79.13       84.42      3.46 o
  -7   9   5        2.59        2.79      0.92 o
  -6   9   5       11.39       10.47      0.85 o
  -5   9   5      154.86      145.07      4.24 o
  -4   9   5       10.82       10.32      0.92 o
  -3   9   5      363.27      363.25     12.53 o
  -2   9   5        6.32        4.27      0.69 o
  -1   9   5      643.91      677.33     10.34 o
   0   9   5      143.82      146.16      3.43 o
   1   9   5      291.44      249.31      9.54 o
   2   9   5      654.64      649.77     12.88 o
   3   9   5        5.19        3.75      1.09 o
   4   9   5       13.63       12.29      1.00 o
   5   9   5       11.16        9.76      0.92 o
   6   9   5      227.36      223.14      7.76 o
   7   9   5       26.76       27.58      2.50 o
   8   9   5       78.33       80.14      5.98 o
   9   9   5      131.58      143.96      7.20 o
  10   9   5       11.01       13.21      2.60 o
 -11  10   5        6.16        3.17      2.40 o
 -10  10   5        0.30       -1.02      1.63 o
  -9  10   5      131.01      136.05      8.86 o
  -8  10   5        8.02        7.49      0.90 o
  -7  10   5       18.24       18.13      1.25 o
  -6  10   5        2.05        2.00      0.67 o
  -5  10   5      364.70      366.83     12.41 o
  -4  10   5      368.08      348.90     12.47 o
  -3  10   5      884.19      848.46     31.07 o
  -2  10   5      357.00      330.98      8.53 o
  -1  10   5      217.16      184.78      3.01 o
   0  10   5      280.81      263.93      4.79 o
   1  10   5      198.47      194.67      3.89 o
   2  10   5       30.11       25.85      1.30 o
   3  10   5        1.86        0.96      0.69 o
   4  10   5      226.17      202.86      6.05 o
   5  10   5      100.82      100.15      4.05 o
   6  10   5       15.03       16.16      1.61 o
   7  10   5        1.02       -0.28      3.18 o
   8  10   5        0.69       -1.95      1.95 o
   9  10   5        8.92        8.27      2.45 o
  10  10   5        4.29        4.22      2.72 o
 -11  11   5       11.63       12.20      2.48 o
 -10  11   5        8.77        7.01      2.25 o
  -9  11   5        0.88       -0.20      1.46 o
  -8  11   5       91.36      102.62      3.71 o
  -7  11   5       17.84       11.67      1.20 o
  -6  11   5        5.08        4.96      0.64 o
  -5  11   5       53.76       52.57      2.83 o
  -4  11   5        2.27        0.42      0.55 o
  -3  11   5        0.19        0.64      0.76 o
  -2  11   5       46.29       41.29      1.79 o
  -1  11   5      325.37      334.06     10.66 o
   0  11   5        1.97        2.34      1.09 o
   1  11   5      102.43      110.25      2.81 o
   2  11   5      213.83      203.28      5.01 o
   3  11   5       60.74       68.89      1.87 o
   4  11   5       35.10       26.11      1.79 o
   5  11   5       45.17       44.82      2.06 o
   6  11   5       15.26        8.66      2.02 o
   7  11   5      267.41      301.78     10.86 o
   8  11   5        5.43        3.17      2.09 o
   9  11   5       27.19       28.18      6.58 o
 -10  12   5        3.19        1.18      1.46 o
  -9  12   5       15.68       20.40      1.79 o
  -8  12   5      105.20      102.19      3.34 o
  -7  12   5        4.05        3.52      0.78 o
  -6  12   5      159.46      165.81      5.24 o
  -5  12   5      246.26      231.16      6.67 o
  -4  12   5       94.32       89.11      2.75 o
  -3  12   5      744.43      715.25     45.37 o
  -2  12   5      344.64      318.75      8.79 o
  -1  12   5      608.30      592.66     25.75 o
   0  12   5       34.60       35.47      1.22 o
   1  12   5       15.36       11.15      0.69 o
   2  12   5      327.04      321.94      7.73 o
   3  12   5       60.80       62.59      1.70 o
   4  12   5     1100.18     1157.97     27.69 o
   5  12   5      184.06      175.85      8.36 o
   6  12   5      651.31      713.06     17.74 o
   7  12   5        9.85        5.59      2.90 o
   8  12   5       16.81       13.22      1.78 o
   9  12   5       27.85       19.63      2.79 o
 -10  13   5      199.03      186.69      9.43 o
  -9  13   5       28.56       23.36      2.15 o
  -8  13   5      192.49      214.95      6.44 o
  -7  13   5       11.59       10.71      1.92 o
  -6  13   5       39.28       42.94      3.27 o
  -5  13   5        2.53        3.85      1.85 o
  -4  13   5        0.42        0.38      0.34 o
  -3  13   5     1096.78     1071.44     68.18 o
  -2  13   5      266.97      238.57     14.35 o
  -1  13   5     2057.17     2081.00     72.13 o
   0  13   5        0.05       -0.14      0.61 o
   1  13   5      415.12      395.43      6.61 o
   2  13   5     1010.97      992.19     23.99 o
   3  13   5        1.70        0.77      0.65 o
   4  13   5      134.39      133.95      4.75 o
   5  13   5      216.51      232.21      9.05 o
   6  13   5      226.80      216.15      9.63 o
   7  13   5       66.01       68.16      4.27 o
   8  13   5       71.93       70.71      3.21 o
   9  13   5       47.75       43.10      4.53 o
 -10  14   5        9.01        8.44      3.24 o
  -9  14   5       74.03       59.14      4.27 o
  -8  14   5       62.06       62.80      5.69 o
  -7  14   5       14.13        9.86      0.95 o
  -6  14   5      122.49      124.63      6.98 o
  -5  14   5      350.46      354.72      9.01 o
  -4  14   5      344.25      333.94     12.56 o
  -3  14   5      480.52      486.90     13.72 o
  -2  14   5       28.82       32.76      2.32 o
  -1  14   5       60.31       58.81      3.68 o
   0  14   5      373.23      360.33      9.83 o
   1  14   5        2.28        1.71      0.90 o
   2  14   5       85.87       84.55      3.79 o
   3  14   5      248.93      235.76      7.65 o
   4  14   5      705.50      675.24     15.73 o
   5  14   5        4.73        0.93      1.46 o
   6  14   5      104.96       88.21      3.93 o
   7  14   5       67.53       74.12      5.22 o
   8  14   5        1.18       -0.57      1.41 o
   9  14   5        0.94       -2.05      3.47 o
  -9  15   5        0.16       -1.98      1.98 o
  -8  15   5        1.40        3.24      3.18 o
  -7  15   5        0.32        0.83      0.86 o
  -6  15   5        0.05        0.27      1.03 o
  -5  15   5       34.59       30.13      2.99 o
  -4  15   5        0.23        0.16      1.73 o
  -3  15   5       28.65       23.56      1.81 o
  -2  15   5       21.22       20.67      1.19 o
  -1  15   5        1.63        0.11      0.74 o
   0  15   5      124.67      105.04      2.65 o
   1  15   5       10.53        7.85      0.92 o
   2  15   5       83.77       89.93      2.73 o
   3  15   5        8.18        5.11      0.69 o
   4  15   5       12.80       10.72      0.95 o
   5  15   5       20.83       18.64      1.33 o
   6  15   5       71.24       63.44      2.58 o
   7  15   5        6.39        7.71      1.44 o
   8  15   5        2.36        3.78      2.22 o
  -9  16   5       21.23       16.86      3.47 o
  -8  16   5       69.45       51.60      4.02 o
  -7  16   5       29.37       31.45      8.66 o
  -6  16   5      126.50      128.73      9.95 o
  -5  16   5      114.18      111.56      3.68 o
  -4  16   5        8.54        8.90      1.75 o
  -3  16   5      135.13      117.89      8.92 o
  -2  16   5      247.91      255.69     17.85 o
  -1  16   5       26.71       23.80      1.52 o
   0  16   5      101.29      107.30      3.54 o
   1  16   5       14.01       14.03      2.07 o
   2  16   5       13.56       13.50      1.20 o
   3  16   5       25.20       16.95      1.40 o
   4  16   5       80.62       69.88      3.27 o
   5  16   5       76.22       76.18      3.52 o
   6  16   5      190.06      198.90     12.94 o
   7  16   5       30.60       24.22      2.00 o
   8  16   5        0.79        2.08      1.80 o
  -9  17   5       33.15       31.52      3.50 o
  -8  17   5       37.47       26.46      3.05 o
  -7  17   5        8.19        6.55      1.64 o
  -6  17   5        7.37        8.32      2.03 o
  -5  17   5       28.43       22.45      1.38 o
  -4  17   5       38.18       30.12      2.64 o
  -3  17   5       93.90       99.29      4.22 o
  -2  17   5      108.63      103.80      3.21 o
  -1  17   5      224.19      230.27      5.90 o
   0  17   5       72.69       74.74      2.97 o
   1  17   5       65.61       70.32      2.78 o
   2  17   5        3.94        6.17      1.81 o
   3  17   5       29.43       31.15      2.08 o
   4  17   5       25.86       25.26      1.95 o
   5  17   5       11.07        8.34      2.62 o
   6  17   5       34.38       33.29      4.24 o
   7  17   5       82.39       88.70      6.52 o
   8  17   5       17.74        9.20      4.21 o
  -8  18   5       11.17        6.48      2.69 o
  -7  18   5       22.45       23.67      3.40 o
  -6  18   5      175.37      192.12     17.97 o
  -5  18   5       84.73       93.87     11.50 o
  -4  18   5      110.40      102.57      4.47 o
  -3  18   5        0.15        0.26      1.61 o
  -2  18   5       25.63       24.99      1.65 o
  -1  18   5       24.60       21.38      1.94 o
   0  18   5       14.62       20.16      1.96 o
   1  18   5      147.99      158.43      5.81 o
   2  18   5      190.46      202.17      7.66 o
   3  18   5      155.93      166.54      6.99 o
   4  18   5       80.55       79.76      5.48 o
   5  18   5       28.54       20.86      2.09 o
   6  18   5       44.29       45.77      3.64 o
   7  18   5       28.50       22.91      2.02 o
  -8  19   5       86.73       86.42      5.40 o
  -7  19   5       45.06       41.84      4.10 o
  -6  19   5        9.50       10.32      1.86 o
  -5  19   5        8.83        7.77      1.52 o
  -4  19   5       48.55       49.54      5.20 o
  -3  19   5       80.64       70.42      4.57 o
  -2  19   5       12.89       13.80      1.53 o
  -1  19   5      252.22      260.59     10.40 o
   0  19   5      256.20      292.76      6.88 o
   1  19   5      121.04      129.53      6.64 o
   2  19   5      193.97      211.70     12.67 o
   3  19   5        0.00       -0.82      0.99 o
   4  19   5        0.23        0.43      1.22 o
   5  19   5       45.47       39.50      3.01 o
   6  19   5       38.84       31.96      2.20 o
   7  19   5       20.85       15.52      2.14 o
  -7  20   5       13.86        7.30      2.33 o
  -6  20   5       30.78       39.83      7.15 o
  -5  20   5       68.88       74.01      5.40 o
  -4  20   5        9.75       11.01      2.10 o
  -3  20   5       95.88       98.12      3.68 o
  -2  20   5      216.19      228.50     11.55 o
  -1  20   5       88.33       84.07      3.19 o
   0  20   5      215.25      224.75      7.28 o
   1  20   5        3.77        3.46      1.26 o
   2  20   5        8.79        7.01      1.67 o
   3  20   5       77.57       84.23      3.08 o
   4  20   5       20.69       19.80      1.72 o
   5  20   5        5.93        3.56      1.97 o
   6  20   5        0.00       -0.11      1.41 o
  -6  21   5        0.06        2.33      2.25 o
  -5  21   5       62.94       63.73      3.51 o
  -4  21   5        2.08       -0.33      1.48 o
  -3  21   5        0.53        1.86      1.61 o
  -2  21   5        1.64        1.46      1.70 o
  -1  21   5        2.07        0.37      2.26 o
   0  21   5       22.77       23.34      1.63 o
   1  21   5       15.23       13.43      1.56 o
   2  21   5       63.40       66.19      3.04 o
   3  21   5       18.32       14.79      1.50 o
   4  21   5       19.11       17.68      1.70 o
   5  21   5       22.66       21.83      2.39 o
  -6  22   5      120.34       97.15      4.91 o
  -5  22   5       45.10       50.36      3.85 o
  -4  22   5       24.15       15.79      1.93 o
  -3  22   5       36.24       35.30      5.47 o
  -2  22   5       23.88       21.50      3.44 o
  -1  22   5        7.18        6.46      1.91 o
   0  22   5       28.23       27.23      2.25 o
   1  22   5       31.57       25.01      1.92 o
   2  22   5       34.70       33.24      1.70 o
   3  22   5        9.07        5.33      1.84 o
   4  22   5       20.47       20.35      2.39 o
   5  22   5        3.80        4.95      3.61 o
  -5  23   5        5.17        1.19      2.94 o
  -4  23   5        3.27        3.65      2.64 o
  -3  23   5       63.27       63.04      4.58 o
  -2  23   5        3.45        2.07      1.46 o
  -1  23   5      194.21      208.45      8.65 o
   0  23   5      224.42      267.71     12.68 o
   1  23   5      180.18      187.32     13.74 o
   2  23   5       52.06       43.93      4.00 o
   3  23   5       17.90       13.27      3.00 o
   4  23   5        0.45       -1.69      2.68 o
  -3  24   5       36.24       35.96      4.04 o
  -2  24   5       20.38       23.42      3.45 o
  -1  24   5        4.05        5.33      3.75 o
   0  24   5       55.89       52.23      4.40 o
   1  24   5       14.40       15.87      3.11 o
   2  24   5        5.11        2.28      3.15 o
  -1  25   5       38.07       39.00      5.52 o
 -11   0   6       92.28       81.70      7.93 o
 -10   0   6       55.06       61.09      5.88 o
  -9   0   6        1.45        2.05      2.12 o
  -8   0   6       24.90       22.01      2.69 o
  -7   0   6     1113.62     1440.23     51.09 o
  -4   0   6      644.90      659.75     15.50 o
  -3   0   6       82.48       83.45      4.68 o
  -2   0   6       45.25       31.00      1.09 o
  -1   0   6     1009.40      983.58     22.51 o
   0   0   6     5595.12     5152.67    162.73 o
   1   0   6      145.97      133.90      3.17 o
   3   0   6     1431.79     1406.38     24.83 o
   4   0   6        4.93        6.19      1.59 o
   5   0   6       55.07       65.60      5.91 o
   6   0   6       12.15        4.60      2.83 o
   7   0   6      142.12      160.55      9.07 o
   8   0   6        8.56       10.97      3.68 o
   9   0   6      452.96      479.30     24.18 o
  10   0   6       29.01       17.91      4.11 o
 -11   1   6        0.15       -1.71      2.11 o
 -10   1   6      101.37      103.39      5.63 o
  -9   1   6       12.99        8.66      2.07 o
  -8   1   6        0.59        3.13      1.63 o
  -7   1   6       64.77       60.60      2.89 o
  -6   1   6       98.39       98.22      5.17 o
  -5   1   6     4004.91     3890.18     87.89 o
  -4   1   6        4.10        6.90      0.46 o
  -3   1   6     2344.17     2321.64     51.93 o
  -2   1   6      408.47      374.27     10.45 o
  -1   1   6        2.31        7.30      1.62 o
   0   1   6     1063.60     1001.39     32.95 o
   1   1   6       15.49       14.61      0.71 o
   2   1   6      282.70      277.39      7.29 o
   3   1   6       47.94       42.14      3.33 o
   4   1   6      278.06      316.81     10.69 o
   5   1   6        1.42        0.78      0.45 o
   6   1   6        5.45        2.52      1.33 o
   7   1   6      285.52      323.51     13.75 o
   8   1   6        2.26        3.15      2.09 o
   9   1   6       69.93       64.38      4.31 o
  10   1   6       17.38       10.41      2.86 o
 -11   2   6        0.07       -1.27      2.76 o
 -10   2   6       22.81       27.94      2.63 o
  -9   2   6        4.19        2.13      1.85 o
  -8   2   6        2.82        2.31      1.38 o
  -7   2   6       67.71       63.01      2.94 o
  -6   2   6       23.87       20.32      2.70 o
  -5   2   6       55.20       51.02      2.50 o
  -4   2   6      130.08      112.83      1.88 o
  -3   2   6      430.68      414.59      6.29 o
  -2   2   6      157.09      144.53      2.86 o
  -1   2   6      276.50      265.26      4.19 o
   0   2   6     1326.71     1231.24     22.60 o
   1   2   6       30.81       36.80      1.28 o
   2   2   6      789.89      776.89     25.54 o
   3   2   6      425.10      404.85     19.19 o
   4   2   6       78.42       74.54      4.08 o
   5   2   6        1.27        1.29      0.96 o
   6   2   6        7.47       10.00      1.58 o
   7   2   6      111.08      111.46      5.56 o
   8   2   6        8.24        6.07      2.29 o
   9   2   6       45.97       41.26      9.95 o
  10   2   6       28.10       28.67      3.80 o
 -11   3   6        1.53       -2.67      2.67 o
 -10   3   6        0.53        2.24      1.76 o
  -9   3   6        0.54       -0.74      1.34 o
  -8   3   6        1.80        2.68      2.30 o
  -7   3   6       54.41       70.34      3.15 o
  -6   3   6        7.75        4.76      0.89 o
  -5   3   6      141.83      137.85      4.28 o
  -4   3   6        2.07        1.83      0.41 o
  -3   3   6      192.98      197.63      7.89 o
  -2   3   6      105.15      107.20      2.06 o
  -1   3   6      187.02      211.34      4.83 o
   0   3   6      603.67      600.45      8.47 o
   1   3   6       67.32       64.22      2.07 o
   2   3   6       53.23       48.20      3.36 o
   3   3   6       33.35       32.91      1.72 o
   4   3   6      153.15      167.90      3.58 o
   5   3   6       50.61       44.67      1.63 o
   6   3   6       16.04       16.38      1.74 o
   7   3   6        5.99       12.57      2.30 o
   8   3   6        1.78       -2.06      2.40 o
   9   3   6        5.58        8.27      5.03 o
  10   3   6       15.36       11.27      4.60 o
 -11   4   6       10.27       15.59      2.72 o
 -10   4   6       47.47       45.56      2.55 o
  -9   4   6      189.39      217.41     22.24 o
  -8   4   6        4.93        5.04      1.25 o
  -7   4   6      483.02      499.16     11.29 o
  -6   4   6        5.55        2.03      0.83 o
  -5   4   6      141.87      144.87      7.50 o
  -4   4   6       12.95       15.31      1.71 o
  -3   4   6      103.17       99.81      2.92 o
  -2   4   6      218.86      229.22      3.94 o
  -1   4   6       56.78       57.02      1.22 o
   0   4   6     1560.81     1541.46     40.76 o
   1   4   6        0.18        0.75      0.49 o
   2   4   6     2191.11     2203.86     39.74 o
   3   4   6      344.91      350.66     15.05 o
   4   4   6      145.63      160.24      5.71 o
   5   4   6      109.31      102.61      5.38 o
   6   4   6        0.06       -2.63      3.29 o
   7   4   6       18.39       16.47      2.21 o
   8   4   6       15.98       14.56      2.22 o
   9   4   6      219.84      222.93     10.17 o
  10   4   6       87.62       97.59      5.86 o
 -11   5   6        9.73       12.55      2.81 o
 -10   5   6       70.18       78.64      7.35 o
  -9   5   6        5.98        3.42      1.25 o
  -8   5   6       61.23       64.85      7.89 o
  -7   5   6       17.74       15.19      1.24 o
  -6   5   6       31.84       29.04      2.05 o
  -5   5   6     1821.38     1857.61     41.74 o
  -4   5   6      217.40      246.72      8.87 o
  -3   5   6     1787.26     1782.57     37.31 o
  -2   5   6       62.20       62.56      1.47 o
  -1   5   6       88.18       72.20      2.27 o
   0   5   6       75.37       73.57      2.73 o
   1   5   6       48.09       28.19      1.09 o
   2   5   6      307.60      312.61     10.81 o
   3   5   6      635.40      622.47     29.44 o
   4   5   6      855.43      948.18     22.61 o
   5   5   6      434.61      436.94     12.74 o
   6   5   6      156.10      145.68      5.53 o
   7   5   6      524.56      542.80     16.93 o
   8   5   6        1.57        2.51      2.06 o
   9   5   6       85.58       78.37      5.88 o
  10   5   6        0.09        0.17      2.72 o
 -11   6   6        0.02       -0.28      4.32 o
 -10   6   6      133.51      157.77      8.96 o
  -9   6   6       43.02       39.19      2.32 o
  -8   6   6      254.74      289.00     13.40 o
  -7   6   6      191.89      191.60      6.71 o
  -6   6   6      471.33      502.93     18.39 o
  -5   6   6      313.89      331.86     13.16 o
  -4   6   6        0.13       -0.08      0.60 o
  -3   6   6       94.62       89.47      4.63 o
  -2   6   6      627.01      660.36     22.35 o
  -1   6   6      231.57      220.86      5.92 o
   0   6   6     1432.52     1444.77     34.30 o
   1   6   6      245.37      242.17      7.59 o
   2   6   6      939.06      935.39     31.15 o
   3   6   6      998.21      955.61     26.21 o
   4   6   6       50.61       41.83      1.43 o
   5   6   6        0.95       -0.09      1.58 o
   6   6   6       16.39       16.12      2.16 o
   7   6   6      197.41      208.09     24.40 o
   8   6   6       58.17       53.89      4.32 o
   9   6   6       89.76       88.46     12.64 o
  10   6   6       49.26       44.61      4.42 o
 -11   7   6       15.31        9.87      2.69 o
 -10   7   6       34.75       36.81      6.73 o
  -9   7   6       16.58       17.34      1.75 o
  -8   7   6        4.29        5.67      1.25 o
  -7   7   6        2.85        4.40      1.18 o
  -6   7   6       36.41       32.39      2.24 o
  -5   7   6      610.61      591.65     17.90 o
  -4   7   6      260.52      248.97      9.31 o
  -3   7   6      372.17      369.68     13.63 o
  -2   7   6      410.17      376.08     13.28 o
  -1   7   6        8.79       15.59      1.30 o
   0   7   6      664.45      650.84     17.18 o
   1   7   6      149.38      147.61      3.82 o
   2   7   6       67.11       60.76      1.92 o
   3   7   6        2.92        3.25      0.73 o
   4   7   6       46.76       38.99      1.43 o
   5   7   6        7.11        2.00      1.48 o
   6   7   6        8.62        7.00      3.43 o
   7   7   6       46.46       48.96      3.24 o
   8   7   6        3.54        1.15      2.58 o
   9   7   6        4.81       -1.52      2.40 o
  10   7   6        0.47        0.80      2.60 o
 -11   8   6       94.01       88.24      5.45 o
 -10   8   6        7.05        7.75      1.81 o
  -9   8   6       36.04       41.61      5.25 o
  -8   8   6       26.77       26.26      3.51 o
  -7   8   6        2.02        4.16      0.98 o
  -6   8   6        2.79        2.88      0.79 o
  -5   8   6       22.15       19.62      1.38 o
  -4   8   6     1010.83      982.43     44.12 o
  -3   8   6        7.12        8.17      0.83 o
  -2   8   6      247.71      259.50      8.04 o
  -1   8   6      124.66      121.23      4.17 o
   0   8   6      335.32      301.25     11.70 o
   1   8   6       23.27       13.26      0.54 o
   2   8   6      301.02      281.36     10.40 o
   3   8   6      359.52      360.12      8.70 o
   4   8   6      133.57      129.24      3.33 o
   5   8   6        4.07        2.91      1.16 o
   6   8   6       15.48       16.82      2.69 o
   7   8   6       50.03       45.83      3.17 o
   8   8   6       92.90      110.31      8.32 o
   9   8   6       12.41       12.98      3.86 o
  10   8   6        7.03        6.24      2.83 o
 -11   9   6        2.97        3.24      1.79 o
 -10   9   6       17.93       15.34      2.55 o
  -9   9   6        9.66        7.35      1.20 o
  -8   9   6        4.75        2.19      0.94 o
  -7   9   6       10.46        8.90      1.23 o
  -6   9   6       92.08       79.11      3.68 o
  -5   9   6       56.27       52.22      2.22 o
  -4   9   6      364.07      345.35     15.81 o
  -3   9   6      551.24      578.90     22.03 o
  -2   9   6      107.73      113.21      4.46 o
  -1   9   6      382.18      378.52      6.74 o
   0   9   6      111.74      118.81      4.06 o
   1   9   6      180.26      178.15      5.34 o
   2   9   6       59.27       51.81      2.46 o
   3   9   6      235.95      222.36      6.65 o
   4   9   6      260.08      262.99      8.02 o
   5   9   6      196.80      212.06      7.20 o
   6   9   6      197.33      189.75      7.47 o
   7   9   6       34.40       33.58      4.74 o
   8   9   6       11.53        8.94      1.97 o
   9   9   6        1.63        5.15      4.85 o
 -10  10   6      163.12      167.14     13.43 o
  -9  10   6      271.97      297.70     12.26 o
  -8  10   6      182.40      206.02     10.98 o
  -7  10   6      349.97      378.61     12.70 o
  -6  10   6       16.81       14.89      0.94 o
  -5  10   6       70.35       70.24      3.44 o
  -4  10   6       37.54       30.37      1.95 o
  -3  10   6       29.86       22.93      1.32 o
  -2  10   6      482.29      492.96     14.79 o
  -1  10   6      207.79      193.55      3.67 o
   0  10   6      799.89      828.03     17.70 o
   1  10   6        8.11        5.72      0.78 o
   2  10   6      713.14      724.50     20.40 o
   3  10   6      325.57      330.82     10.22 o
   4  10   6      110.60      118.11      4.65 o
   5  10   6      100.89      105.75      4.31 o
   6  10   6       67.16       63.07      3.35 o
   7  10   6       45.11       40.96      4.78 o
   8  10   6       48.01       51.22      3.58 o
   9  10   6      178.80      171.28      9.31 o
 -10  11   6       19.24       12.21      2.09 o
  -9  11   6       78.30       78.84      4.62 o
  -8  11   6       32.67       32.75      1.83 o
  -7  11   6        2.64        6.04      0.93 o
  -6  11   6       26.83       23.20      1.84 o
  -5  11   6      444.11      435.18     16.23 o
  -4  11   6      384.24      412.33     15.97 o
  -3  11   6      620.17      632.36     16.79 o
  -2  11   6      815.81      833.28     43.51 o
  -1  11   6       76.85       74.45      1.96 o
   0  11   6      861.12      878.83     23.79 o
   1  11   6       10.29        9.19      0.74 o
   2  11   6       15.91       15.82      0.71 o
   3  11   6       41.28       37.97      2.53 o
   4  11   6      370.14      367.89      7.60 o
   5  11   6      208.11      219.45      6.43 o
   6  11   6       83.10       84.65      3.93 o
   7  11   6      431.10      476.85     15.93 o
   8  11   6       23.42       27.14      2.73 o
   9  11   6      110.75      102.61      6.31 o
 -10  12   6        0.21        1.82      6.76 o
  -9  12   6       57.02       58.56      5.67 o
  -8  12   6       22.04       25.07      2.67 o
  -7  12   6       25.86       22.22      1.85 o
  -6  12   6       27.85       29.11      2.23 o
  -5  12   6        0.02       -0.37      0.53 o
  -4  12   6      338.27      328.81      7.84 o
  -3  12   6        0.79        0.69      1.29 o
  -2  12   6        0.27       -1.12      1.12 o
  -1  12   6       93.06       96.81      2.48 o
   0  12   6      194.15      173.16      7.06 o
   1  12   6      478.26      480.03      9.13 o
   2  12   6      308.31      297.68      8.48 o
   3  12   6      202.27      213.50      5.25 o
   4  12   6       25.25       27.58      2.55 o
   5  12   6       35.20       34.24      2.00 o
   6  12   6        5.87        3.44      1.22 o
   7  12   6       20.29       14.81      1.99 o
   8  12   6       15.26       17.43      2.07 o
   9  12   6       19.94       14.69      3.05 o
 -10  13   6        0.10       -0.97      2.54 o
  -9  13   6        0.21       -0.63      1.47 o
  -8  13   6       31.69       28.88      3.30 o
  -7  13   6        9.74        7.79      2.15 o
  -6  13   6       92.71       91.51      2.75 o
  -5  13   6       14.86       16.32      1.17 o
  -4  13   6       11.50       12.01      1.49 o
  -3  13   6       16.85       17.96      3.18 o
  -2  13   6       36.08       33.69      2.29 o
  -1  13   6        1.80        0.77      0.83 o
   0  13   6       12.70       12.94      0.87 o
   1  13   6       33.00       32.76      1.07 o
   2  13   6       11.84        8.85      0.70 o
   3  13   6        2.25        0.03      0.71 o
   4  13   6        7.08        6.06      1.27 o
   5  13   6       35.80       38.51      2.07 o
   6  13   6        5.74        2.74      1.44 o
   7  13   6       16.81       17.56      1.84 o
   8  13   6        2.77        2.62      2.12 o
  -9  14   6        4.96        3.03      5.27 o
  -8  14   6        9.41        6.27      1.66 o
  -7  14   6      135.64      140.40      8.42 o
  -6  14   6        5.48        8.13      1.55 o
  -5  14   6       27.24       21.45      2.12 o
  -4  14   6       29.88       19.40      1.72 o
  -3  14   6       19.24       25.28      3.32 o
  -2  14   6        0.23       -0.99      1.48 o
  -1  14   6       28.83       25.09      1.28 o
   0  14   6      299.35      304.12      7.62 o
   1  14   6       11.28       10.20      1.43 o
   2  14   6      537.37      585.74     24.76 o
   3  14   6      347.88      356.32      9.98 o
   4  14   6      317.92      317.55     10.61 o
   5  14   6       14.54       13.20      1.61 o
   6  14   6       39.10       31.11      5.36 o
   7  14   6        1.40        2.27      2.94 o
   8  14   6       88.02       79.77      5.68 o
  -9  15   6       30.25       26.69      3.83 o
  -8  15   6       13.44       16.40      2.48 o
  -7  15   6       12.07        9.84      2.22 o
  -6  15   6        0.92        1.48      1.27 o
  -5  15   6      224.71      221.94     11.40 o
  -4  15   6        0.66       -0.78      1.42 o
  -3  15   6      391.46      385.25     12.66 o
  -2  15   6      257.06      244.77     13.97 o
  -1  15   6      141.09      134.66      4.96 o
   0  15   6      165.33      161.38      3.76 o
   1  15   6       37.33       43.66      3.06 o
   2  15   6       27.66       28.27      3.86 o
   3  15   6       20.01       13.43      1.47 o
   4  15   6      201.02      213.48      5.69 o
   5  15   6      112.11      118.00      6.37 o
   6  15   6       12.61       13.02      2.12 o
   7  15   6      124.59      117.98     16.04 o
   8  15   6        0.75       -1.31      6.02 o
  -9  16   6      153.89      140.58      7.31 o
  -8  16   6      136.96      127.44      9.88 o
  -7  16   6      197.40      228.46     12.89 o
  -6  16   6        4.87        3.91      2.13 o
  -5  16   6       12.38       13.88      1.92 o
  -4  16   6        0.99        0.31      1.44 o
  -3  16   6       23.96       20.66      1.89 o
  -2  16   6      163.67      161.32      7.39 o
  -1  16   6      152.60      154.33      3.82 o
   0  16   6      350.06      384.92      7.34 o
   1  16   6        0.00        0.42      1.31 o
   2  16   6       73.39       72.39      2.76 o
   3  16   6      189.85      186.44      5.54 o
   4  16   6        3.03        5.16      2.44 o
   5  16   6       70.02       68.21      3.18 o
   6  16   6       40.01       40.48      2.61 o
   7  16   6       17.69       15.64      2.75 o
  -8  17   6       77.08       65.55      4.43 o
  -7  17   6        2.18       -0.52      1.73 o
  -6  17   6       40.19       39.06      4.88 o
  -5  17   6       36.39       30.79      2.11 o
  -4  17   6      234.23      226.60     11.00 o
  -3  17   6      141.85      137.64      4.28 o
  -2  17   6      172.67      182.66      8.78 o
  -1  17   6        0.67        1.79      1.02 o
   0  17   6       16.44       14.05      2.51 o
   1  17   6      153.23      147.12      5.02 o
   2  17   6        1.09        1.89      1.12 o
   3  17   6        3.22        1.32      1.42 o
   4  17   6      121.46      113.06      4.65 o
   5  17   6       63.71       50.01      2.96 o
   6  17   6       65.03       57.97      3.39 o
   7  17   6        4.40        0.75      1.59 o
  -8  18   6        0.03        0.59      2.52 o
  -7  18   6        2.72        4.31      1.95 o
  -6  18   6       17.39       12.80      1.81 o
  -5  18   6        0.06       -1.90      1.90 o
  -4  18   6      134.14      140.46      7.93 o
  -3  18   6        9.21       11.05      2.53 o
  -2  18   6        0.12       -0.54      1.50 o
  -1  18   6       17.72       12.42      1.51 o
   0  18   6       15.29       11.51      1.51 o
   1  18   6       20.31       15.30      1.82 o
   2  18   6       36.69       34.42      5.05 o
   3  18   6      253.34      272.16     11.95 o
   4  18   6        0.14        0.16      1.17 o
   5  18   6       31.58       30.97      3.33 o
   6  18   6        0.10        1.90      1.48 o
  -7  19   6       77.25       58.68      4.66 o
  -6  19   6       20.44       29.66      5.09 o
  -5  19   6      102.18       96.44      7.41 o
  -4  19   6        1.81       -0.23      3.01 o
  -3  19   6       52.45       48.82     12.32 o
  -2  19   6      114.97      111.81      6.44 o
  -1  19   6       32.31       27.19      2.54 o
   0  19   6        3.88        2.51      1.71 o
   1  19   6        9.63        8.22      1.31 o
   2  19   6       35.62       37.62      2.82 o
   3  19   6        0.43       -0.79      1.59 o
   4  19   6        3.70        4.49      2.14 o
   5  19   6       65.02       58.50      4.13 o
   6  19   6        0.15       -1.99      1.99 o
  -7  20   6       71.99       67.78      4.85 o
  -6  20   6        0.50        3.77      4.51 o
  -5  20   6       47.65       48.69      5.04 o
  -4  20   6       17.01       14.66      3.67 o
  -3  20   6        0.01        0.51      2.33 o
  -2  20   6       86.50       73.95      3.81 o
  -1  20   6       42.37       38.14      5.17 o
   0  20   6      186.49      200.22      7.48 o
   1  20   6       21.08       23.83      4.26 o
   2  20   6       44.17       48.73      5.33 o
   3  20   6        3.96        2.77      2.37 o
   4  20   6       28.05       22.35      2.70 o
   5  20   6        1.08        1.04      1.84 o
  -6  21   6       26.35       21.69      2.63 o
  -5  21   6       35.78       28.65      3.31 o
  -4  21   6        0.21        4.09      1.92 o
  -3  21   6      152.06      147.87     14.87 o
  -2  21   6       93.46       99.14     12.14 o
  -1  21   6       23.65       19.41      2.41 o
   0  21   6        1.66       -0.66      1.98 o
   1  21   6       35.10       32.43      6.62 o
   2  21   6       29.95       28.31      2.40 o
   3  21   6        0.00       -3.40      3.40 o
   4  21   6       43.61       39.80      2.99 o
   5  21   6      146.71      158.55     17.42 o
  -5  22   6       21.10       16.42      4.99 o
  -4  22   6      185.02      200.00      9.01 o
  -3  22   6        0.01        1.73      1.89 o
  -2  22   6        9.31        7.85      3.02 o
  -1  22   6       22.48       21.55      2.24 o
   0  22   6      140.53      163.46      5.98 o
   1  22   6        3.89        1.21      1.79 o
   2  22   6       97.80      100.69      4.59 o
   3  22   6       70.77       62.02      5.16 o
   4  22   6       28.54       31.68      3.18 o
  -4  23   6        0.01        1.82      1.89 o
  -3  23   6       17.49       13.11      1.96 o
  -2  23   6       29.88       30.31      2.60 o
  -1  23   6       48.87       49.76      4.66 o
   0  23   6       48.32       44.14      3.00 o
   1  23   6       82.60       81.33      9.58 o
   2  23   6        7.69       14.05      3.18 o
  -2  24   6       26.84       28.88      6.09 o
  -1  24   6        3.73        3.31      2.57 o
   0  24   6       14.25        8.63      3.10 o
 -11   1   7        0.09       -0.57      2.03 o
 -10   1   7        0.17       -0.98      1.70 o
  -9   1   7       30.10       30.84      5.73 o
  -8   1   7        1.23        2.35      1.66 o
  -7   1   7       53.04       46.56      2.13 o
  -6   1   7       90.52       89.91      2.97 o
  -5   1   7        2.33        2.34      0.56 o
  -4   1   7      259.30      228.70      3.40 o
  -3   1   7      102.33       95.78      1.64 o
  -2   1   7       28.97       28.66      1.97 o
  -1   1   7        0.01       -0.56      0.56 o
   0   1   7      661.54      636.50      7.78 o
   1   1   7      287.55      260.44      3.50 o
   2   1   7       33.03       33.41      1.48 o
   3   1   7      750.97      789.30     21.81 o
   4   1   7      224.27      238.48      8.93 o
   5   1   7      376.73      403.84      8.16 o
   6   1   7       43.60       49.24      2.95 o
   7   1   7        5.78        4.24      3.86 o
   8   1   7        1.58        0.96      5.98 o
   9   1   7        4.07        5.26      2.32 o
  10   1   7        0.40        0.05      2.47 o
 -11   2   7      319.91      339.20     15.82 o
 -10   2   7        0.04        2.12      1.53 o
  -9   2   7      227.55      226.44     18.81 o
  -8   2   7        0.75        0.72      1.11 o
  -7   2   7        4.66        3.04      1.80 o
  -6   2   7      133.43      123.76      5.18 o
  -5   2   7      108.20       84.90      1.78 o
  -4   2   7      736.85      712.81      9.38 o
  -3   2   7        3.48        2.17      0.58 o
  -2   2   7     3450.69     3029.81    225.00 o
  -1   2   7       30.78       28.51      1.55 o
   0   2   7     2653.92     2466.53     44.65 o
   1   2   7     1709.20     1692.10     23.79 o
   2   2   7       15.36       13.43      0.85 o
   3   2   7      132.56      127.63      3.85 o
   4   2   7      181.28      174.59      6.58 o
   5   2   7      541.15      613.82     23.88 o
   6   2   7      121.28      118.04      4.78 o
   7   2   7      546.87      563.55     22.42 o
   8   2   7      295.06      329.79     18.88 o
   9   2   7        3.85       -0.03      3.10 o
  10   2   7       43.96       42.35      4.71 o
 -11   3   7        7.43        8.52      2.69 o
 -10   3   7       11.18        9.39      2.58 o
  -9   3   7        5.99        5.25      1.27 o
  -8   3   7        2.24        2.62      1.16 o
  -7   3   7      483.70      464.96     14.02 o
  -6   3   7      616.77      622.51     24.10 o
  -5   3   7      659.81      587.43      9.63 o
  -4   3   7     1034.97     1021.16     16.95 o
  -3   3   7        1.30        1.15      0.57 o
  -2   3   7      204.89      169.30      3.58 o
  -1   3   7       72.56       67.53      2.43 o
   0   3   7      420.62      378.43      5.71 o
   1   3   7     1658.91     1580.15     31.50 o
   2   3   7      342.18      350.49     12.99 o
   3   3   7      891.68      949.53     32.32 o
   4   3   7      143.10      131.88      3.66 o
   5   3   7       98.16      103.90      3.58 o
   6   3   7       18.35       13.90      2.16 o
   7   3   7        2.35       -0.52      2.00 o
   8   3   7       13.11        6.16      2.89 o
   9   3   7       46.53       48.81      4.17 o
 -11   4   7      107.29      114.90      5.21 o
 -10   4   7       13.82       18.68      1.90 o
  -9   4   7       75.90       73.16      7.45 o
  -8   4   7       67.47       63.61      2.91 o
  -7   4   7       45.18       42.99      2.52 o
  -6   4   7       23.63       12.67      2.05 o
  -5   4   7      293.10      262.62      7.20 o
  -4   4   7      418.53      378.47      9.52 o
  -3   4   7      270.37      238.97      7.01 o
  -2   4   7      138.84      127.63      3.13 o
  -1   4   7        2.36        2.49      0.52 o
   0   4   7      371.37      332.92      5.28 o
   1   4   7     1458.90     1493.64     45.21 o
   2   4   7      263.99      257.39      8.15 o
   3   4   7        3.01        2.37      0.94 o
   4   4   7      111.01      118.37      5.97 o
   5   4   7       45.20       44.80      2.05 o
   6   4   7        0.02        1.89      2.19 o
   7   4   7       38.54       32.29      3.08 o
   8   4   7      323.91      344.04     12.08 o
   9   4   7        5.44        4.34      2.51 o
 -11   5   7        0.00       -1.07      1.81 o
 -10   5   7       11.74       10.52      1.68 o
  -9   5   7      111.68      126.21      9.73 o
  -8   5   7       19.35       14.67      1.35 o
  -7   5   7        2.63        5.31      0.99 o
  -6   5   7      155.50      159.18      4.45 o
  -5   5   7      180.05      159.42      2.55 o
  -4   5   7        0.67        0.84      0.64 o
  -3   5   7       31.50       27.15      1.07 o
  -2   5   7        0.21        2.34      0.82 o
  -1   5   7       59.88       47.23      1.77 o
   0   5   7       57.34       59.85      3.45 o
   1   5   7     1571.92     1551.02     49.30 o
   2   5   7      295.24      278.40      9.65 o
   3   5   7      205.83      194.36      5.85 o
   4   5   7        7.00        3.96      1.30 o
   5   5   7       70.60       71.94      3.50 o
   6   5   7       25.25       22.16      2.17 o
   7   5   7        8.85        4.25      1.76 o
   8   5   7       27.94       23.66      2.87 o
   9   5   7       18.15       13.86      2.94 o
 -11   6   7       97.10       79.70      4.32 o
 -10   6   7        4.59        2.82      1.38 o
  -9   6   7      231.64      250.76     16.60 o
  -8   6   7       11.19       11.33      1.63 o
  -7   6   7        3.22        4.19      1.12 o
  -6   6   7       64.69       69.43      3.53 o
  -5   6   7       85.43       72.73      2.54 o
  -4   6   7      443.49      426.57     18.91 o
  -3   6   7      310.92      303.95      8.16 o
  -2   6   7      992.41     1080.16     30.96 o
  -1   6   7       22.17       23.00      0.91 o
   0   6   7       69.70       76.38      2.66 o
   1   6   7       26.92       25.22      1.85 o
   2   6   7       62.40       61.69      4.34 o
   3   6   7        0.11       -0.82      1.11 o
   4   6   7       62.11       59.76      2.30 o
   5   6   7      146.16      158.23      5.68 o
   6   6   7        1.53        0.59      1.73 o
   7   6   7       94.19       99.83      7.36 o
   8   6   7        9.93       11.44      2.70 o
   9   6   7       29.89       26.82      3.26 o
 -11   7   7        0.23       -2.09      2.09 o
 -10   7   7       13.00       12.24      1.73 o
  -9   7   7      148.46      154.41      8.36 o
  -8   7   7      172.52      191.87      8.88 o
  -7   7   7      400.56      460.04     31.45 o
  -6   7   7      348.76      353.69     14.83 o
  -5   7   7       26.95       20.91      0.73 o
  -4   7   7       91.82       95.99      4.46 o
  -3   7   7        1.77        0.46      0.59 o
  -2   7   7       59.41       48.95      3.03 o
  -1   7   7      449.96      464.58      9.54 o
   0   7   7      249.89      247.13      6.34 o
   1   7   7      949.80      966.39     38.73 o
   2   7   7       18.38       17.79      0.96 o
   3   7   7      707.57      762.43     18.92 o
   4   7   7       43.66       38.35      1.47 o
   5   7   7      160.19      183.84      6.36 o
   6   7   7       23.37       17.29      2.30 o
   7   7   7        3.98        2.12      2.30 o
   8   7   7        1.89        3.17      2.04 o
   9   7   7       17.14       11.82      2.81 o
 -10   8   7       33.89       29.64      2.19 o
  -9   8   7      150.43      169.29     10.00 o
  -8   8   7       38.88       37.55      4.14 o
  -7   8   7       11.27       13.90      2.15 o
  -6   8   7        8.01        5.73      1.46 o
  -5   8   7      193.30      186.48      5.95 o
  -4   8   7      624.59      631.31     21.35 o
  -3   8   7       11.65       19.20      1.31 o
  -2   8   7     1151.91     1257.24     38.98 o
  -1   8   7        9.96       11.52      0.67 o
   0   8   7      510.06      497.80     14.47 o
   1   8   7      429.29      432.49     16.88 o
   2   8   7        2.95        0.17      0.51 o
   3   8   7        2.89        2.33      0.78 o
   4   8   7       24.46       27.17      1.33 o
   5   8   7      286.12      308.32      9.40 o
   6   8   7       31.29       33.74      3.36 o
   7   8   7      105.53       86.21      4.47 o
   8   8   7      333.11      394.91     14.76 o
   9   8   7       17.54       26.82      3.09 o
 -10   9   7       13.64       12.75      1.89 o
  -9   9   7        8.07        9.38      1.47 o
  -8   9   7        0.66        1.03      1.20 o
  -7   9   7      274.92      299.87     11.86 o
  -6   9   7      216.59      211.23      6.34 o
  -5   9   7      145.69      133.10      5.70 o
  -4   9   7      150.52      145.02      6.70 o
  -3   9   7       97.73       94.83      2.96 o
  -2   9   7        5.38        4.48      0.79 o
  -1   9   7        1.70        2.19      0.52 o
   0   9   7      191.08      209.03      5.25 o
   1   9   7      479.87      441.80     14.02 o
   2   9   7      178.45      180.08      7.91 o
   3   9   7      404.99      414.20     15.57 o
   4   9   7       52.29       50.94      1.99 o
   5   9   7      260.05      293.82      8.61 o
   6   9   7       27.06       29.91      2.41 o
   7   9   7       80.65       80.48     10.02 o
   8   9   7        2.38        1.34      2.48 o
   9   9   7        4.30        2.61      2.62 o
 -10  10   7        9.77        4.61      1.50 o
  -9  10   7        1.81        3.73      1.47 o
  -8  10   7       33.56       29.22      2.05 o
  -7  10   7        0.53        2.18      0.94 o
  -6  10   7      258.25      270.57     11.88 o
  -5  10   7       14.32       14.87      1.79 o
  -4  10   7        1.60        1.03      0.81 o
  -3  10   7        6.07        5.89      1.29 o
  -2  10   7       24.53       20.74      1.22 o
  -1  10   7        7.23        9.48      0.84 o
   0  10   7      233.21      215.20      5.02 o
   1  10   7      699.24      699.27     21.13 o
   2  10   7       37.26       38.14      1.26 o
   3  10   7      150.79      145.27      3.85 o
   4  10   7       22.08       23.32      1.81 o
   5  10   7        0.01        0.21      1.15 o
   6  10   7       55.46       56.53      2.77 o
   7  10   7       52.04       41.21      3.03 o
   8  10   7       10.42        7.15      2.37 o
   9  10   7        7.16        7.32      2.36 o
 -10  11   7       33.32       33.59      2.79 o
  -9  11   7       36.21       34.14      2.42 o
  -8  11   7       20.65       23.09      1.90 o
  -7  11   7       43.77       45.66      2.38 o
  -6  11   7        0.29        0.10      1.16 o
  -5  11   7        3.91        5.30      1.35 o
  -4  11   7       31.36       24.65      1.30 o
  -3  11   7      140.23      132.85      3.90 o
  -2  11   7        0.48        0.56      1.03 o
  -1  11   7       67.20       69.48      1.64 o
   0  11   7       11.01        9.30      0.53 o
   1  11   7       12.89       12.06      0.54 o
   2  11   7        0.23        0.25      0.53 o
   3  11   7      310.57      334.27      8.42 o
   4  11   7       98.08      102.19      4.26 o
   5  11   7      217.85      228.58      6.71 o
   6  11   7       15.17       16.08      1.77 o
   7  11   7       24.24       26.77      2.19 o
   8  11   7        0.48       -1.39      4.05 o
 -10  12   7        0.01        1.22      2.42 o
  -9  12   7      131.58      130.98     11.08 o
  -8  12   7       65.34       66.78      6.65 o
  -7  12   7        0.10        0.76      0.96 o
  -6  12   7       42.90       41.28      2.06 o
  -5  12   7        3.21        4.12      1.02 o
  -4  12   7      122.02      111.64      3.83 o
  -3  12   7       57.65       54.76      3.08 o
  -2  12   7     1009.64     1049.36     44.12 o
  -1  12   7      184.14      177.33      5.37 o
   0  12   7      208.12      213.71      5.73 o
   1  12   7       84.21       72.64      1.57 o
   2  12   7       67.01       61.66      2.41 o
   3  12   7       38.41       38.41      1.57 o
   4  12   7       21.12       15.33      1.26 o
   5  12   7       93.15       81.11      3.16 o
   6  12   7        5.71        3.40      1.85 o
   7  12   7       44.24       35.90      2.70 o
   8  12   7        0.06        0.33      3.54 o
  -9  13   7      223.56      217.97     13.43 o
  -8  13   7       54.81       56.05      4.72 o
  -7  13   7      373.28      408.56     20.68 o
  -6  13   7      308.05      334.87     18.76 o
  -5  13   7       25.91       25.90      2.50 o
  -4  13   7      341.26      363.46      8.29 o
  -3  13   7       10.94       13.41      1.94 o
  -2  13   7        0.83        1.05      1.42 o
  -1  13   7        0.03        1.16      1.92 o
   0  13   7      157.30      164.69      3.73 o
   1  13   7       83.29       76.23      2.46 o
   2  13   7        2.95        3.93      0.77 o
   3  13   7      376.17      385.64     15.31 o
   4  13   7       78.61       77.56      2.39 o
   5  13   7      241.56      258.57     11.87 o
   6  13   7       23.31       18.85      1.72 o
   7  13   7        0.30        5.78     12.46 o
   8  13   7        8.54        2.24      2.63 o
  -9  14   7       44.85       44.13      5.20 o
  -8  14   7       63.22       52.96      4.47 o
  -7  14   7       12.57        8.63      2.42 o
  -6  14   7       25.60       14.64      1.75 o
  -5  14   7       14.80       14.55      3.26 o
  -4  14   7      304.45      311.95      8.43 o
  -3  14   7       54.21       64.72      5.38 o
  -2  14   7      519.89      527.64     12.18 o
  -1  14   7       62.96       67.71      2.73 o
   0  14   7       51.82       42.37      3.16 o
   1  14   7      196.73      186.06      5.25 o
   2  14   7       19.75       18.92      1.58 o
   3  14   7        0.22       -1.73      1.73 o
   4  14   7        2.17        1.44      0.99 o
   5  14   7      138.19      126.92      4.70 o
   6  14   7        0.02       -0.09      2.52 o
   7  14   7       55.82       47.38      3.85 o
  -9  15   7        8.54        4.45      2.08 o
  -8  15   7        1.48        1.08      1.51 o
  -7  15   7       15.79       21.76      2.47 o
  -6  15   7       18.22       13.79      3.13 o
  -5  15   7        0.53        1.56      2.10 o
  -4  15   7       29.61       24.73      2.00 o
  -3  15   7      162.60      163.98      6.51 o
  -2  15   7       28.70       25.13      3.02 o
  -1  15   7        4.92        6.96      1.75 o
   0  15   7       15.00       15.97      2.17 o
   1  15   7       98.94       99.30      4.58 o
   2  15   7       31.44       27.66      1.77 o
   3  15   7        0.27        0.89      1.16 o
   4  15   7       24.26       23.22      2.72 o
   5  15   7        0.71        0.54      1.55 o
   6  15   7       46.86       42.68      4.36 o
   7  15   7       11.09        3.85      2.59 o
  -8  16   7        3.27        3.99      2.98 o
  -7  16   7        2.43        2.06      1.91 o
  -6  16   7       12.80       11.97      2.82 o
  -5  16   7       22.01       21.92      2.11 o
  -4  16   7        3.96        5.11      1.59 o
  -3  16   7        1.51       -0.55      1.39 o
  -2  16   7       95.19      100.93      3.59 o
  -1  16   7       95.27      103.41      5.48 o
   0  16   7        3.40        2.46      1.27 o
   1  16   7        0.01       -0.46      0.73 o
   2  16   7        0.05       -0.38      2.55 o
   3  16   7       17.48       12.91      1.41 o
   4  16   7        0.60       -0.43      1.59 o
   5  16   7        2.44        0.56      2.20 o
   6  16   7       47.32       48.12      3.88 o
   7  16   7        7.25        6.22      2.58 o
  -8  17   7       17.49       20.59      3.19 o
  -7  17   7       45.52       38.80      2.47 o
  -6  17   7       60.13       65.58      7.38 o
  -5  17   7       78.15       83.54      3.85 o
  -4  17   7      134.10      137.54      6.04 o
  -3  17   7      122.46      126.58      4.13 o
  -2  17   7        1.99        2.33      1.91 o
  -1  17   7       43.07       46.20      5.88 o
   0  17   7       74.36       73.68      3.80 o
   1  17   7       96.74      112.79      6.98 o
   2  17   7       67.17       80.42      5.38 o
   3  17   7      288.32      308.59     14.67 o
   4  17   7       32.70       27.90      2.90 o
   5  17   7      101.64       90.28      5.48 o
   6  17   7        0.71       -0.94      2.41 o
  -7  18   7       14.27       16.14      3.06 o
  -6  18   7        8.29        7.11      2.44 o
  -5  18   7       52.04       40.36      3.76 o
  -4  18   7      119.59      118.66      4.75 o
  -3  18   7      114.18      112.54      4.96 o
  -2  18   7      195.70      191.18      6.87 o
  -1  18   7       80.02       90.21      4.34 o
   0  18   7       52.74       52.83      3.12 o
   1  18   7       15.74       16.70      3.72 o
   2  18   7       10.78       14.58      6.76 o
   3  18   7       22.44       16.76      2.95 o
   4  18   7        5.44        2.60      2.03 o
   5  18   7       23.69       17.11      3.50 o
   6  18   7       62.57       68.24      7.43 o
  -7  19   7       24.69       21.72      8.74 o
  -6  19   7      124.18      135.99      6.62 o
  -5  19   7        9.30       11.07      5.59 o
  -4  19   7       31.57       32.12      2.86 o
  -3  19   7      118.45      116.30      7.97 o
  -2  19   7        2.89        6.93      4.32 o
  -1  19   7       40.47       49.32      3.28 o
   0  19   7        5.37        7.01      1.97 o
   1  19   7      214.80      233.98      8.05 o
   2  19   7       40.36       44.02      3.25 o
   3  19   7      162.45      170.71      7.83 o
   4  19   7       14.43        7.31      3.40 o
   5  19   7        1.55        2.73      2.17 o
  -6  20   7       12.76       11.22      6.08 o
  -5  20   7        6.67        5.86      1.81 o
  -4  20   7       43.47       26.04      4.92 o
  -3  20   7        4.04       -1.95      2.48 o
  -2  20   7       53.74       49.50      3.64 o
  -1  20   7      124.99      144.54      7.75 o
   0  20   7        0.06        1.98      3.01 o
   1  20   7      149.72      166.62      7.66 o
   2  20   7       26.13       19.25      2.61 o
   3  20   7        6.01        6.88      2.01 o
   4  20   7       44.74       54.09      4.39 o
  -5  21   7        8.98        7.01      2.52 o
  -4  21   7        0.55       -1.06      1.69 o
  -3  21   7      112.41      116.25     13.13 o
  -2  21   7        0.17        1.10      1.81 o
  -1  21   7      110.44      126.16      5.99 o
   0  21   7        0.01        0.38      4.49 o
   1  21   7       41.28       38.46      3.93 o
   2  21   7        2.70       -1.30      1.97 o
   3  21   7       26.18       25.04      3.39 o
  -4  22   7       41.40       37.33      4.93 o
  -3  22   7        2.34        3.26      1.94 o
  -2  22   7        8.51        7.09      2.59 o
  -1  22   7      159.17      186.74     15.30 o
   0  22   7       26.32       25.07      3.65 o
   1  22   7        5.04        2.92      4.35 o
   2  22   7        3.05        6.23      2.83 o
  -2  23   7       26.55       26.22      4.81 o
  -1  23   7       28.73       25.86      2.73 o
   0  23   7        0.09       -0.84      1.75 o
 -11   0   8        5.29        5.10      3.26 o
 -10   0   8       25.45       26.05      3.96 o
  -9   0   8        3.69        1.01      1.78 o
  -8   0   8       12.66        7.66      1.60 o
  -7   0   8      140.29      143.88      6.02 o
  -6   0   8     1170.03     1194.69     29.98 o
  -5   0   8      247.55      265.28     12.40 o
  -4   0   8     1036.14     1004.04     23.86 o
  -3   0   8       50.85       49.93      1.78 o
  -2   0   8      159.85      136.22      6.02 o
  -1   0   8     1508.15     1316.75     45.60 o
   0   0   8        6.33        4.12      0.68 o
   1   0   8      206.24      161.39      6.74 o
   2   0   8       63.92       57.50      2.35 o
   3   0   8     1425.30     1472.77    125.13 o
   4   0   8       13.44       13.96      1.59 o
   5   0   8      169.15      191.73      6.46 o
   6   0   8      396.28      452.74     21.06 o
   7   0   8       85.45       89.78      6.58 o
   8   0   8       23.62       28.81      4.39 o
   9   0   8        2.22       11.11      4.88 o
 -11   1   8       50.01       46.38      4.12 o
 -10   1   8       64.60       53.85      5.05 o
  -9   1   8        5.76        4.26      2.98 o
  -8   1   8      229.47      217.43      5.56 o
  -7   1   8        2.66       -0.81      0.91 o
  -6   1   8      112.60      117.58      6.45 o
  -5   1   8      123.08      112.47      5.11 o
  -4   1   8      109.41      100.05      1.84 o
  -3   1   8       81.17       67.77      2.00 o
  -2   1   8       82.25       82.34      3.75 o
  -1   1   8      625.55      590.27     16.64 o
   0   1   8       27.64       22.97      1.09 o
   1   1   8     2048.37     2032.07     27.59 o
   2   1   8      796.94      785.05     22.55 o
   3   1   8       86.49       87.70      5.64 o
   4   1   8      120.41      125.55      6.44 o
   5   1   8        6.25        4.72      0.85 o
   6   1   8       41.83       36.99      2.87 o
   7   1   8       37.34       33.10      3.04 o
   8   1   8      187.51      196.26      9.06 o
   9   1   8      112.63      120.30     11.33 o
 -11   2   8        2.23        6.63      3.23 o
 -10   2   8        2.56        2.08      1.44 o
  -9   2   8        4.37        4.08      1.43 o
  -8   2   8        2.72        1.53      0.98 o
  -7   2   8       24.46       20.25      1.45 o
  -6   2   8       17.35       13.75      1.03 o
  -5   2   8       36.45       37.11      1.07 o
  -4   2   8       21.68       20.67      1.97 o
  -3   2   8      109.67      109.56      2.79 o
  -2   2   8       92.68       82.94      4.51 o
  -1   2   8       16.19       17.86      1.63 o
   0   2   8       37.78       32.94      0.86 o
   1   2   8      187.31      182.56      2.99 o
   2   2   8      161.58      158.56      4.72 o
   3   2   8       89.63       91.93      6.77 o
   4   2   8      107.54      102.28      6.57 o
   5   2   8        1.32        0.79      0.76 o
   6   2   8      224.40      219.92     15.34 o
   7   2   8       81.22       81.31      4.46 o
   8   2   8        0.22        0.57      2.44 o
   9   2   8        6.55        4.55      2.51 o
 -11   3   8        8.28        1.76      2.62 o
 -10   3   8        8.09        7.05      1.49 o
  -9   3   8        0.01        0.88      1.68 o
  -8   3   8      169.64      173.14      4.74 o
  -7   3   8        1.00        0.43      0.70 o
  -6   3   8       56.18       47.27      4.25 o
  -5   3   8        3.51        5.10      0.39 o
  -4   3   8        5.80        6.86      0.81 o
  -3   3   8       20.31       19.60      1.22 o
  -2   3   8       34.36       26.23      2.13 o
  -1   3   8       26.91       28.42      2.81 o
   0   3   8      161.44      131.22      2.11 o
   1   3   8      134.67      118.51      3.13 o
   2   3   8        6.83        5.24      0.58 o
   3   3   8       37.57       33.87      1.51 o
   4   3   8       17.00       20.08      1.46 o
   5   3   8        1.43        0.77      0.76 o
   6   3   8       17.95       18.92      3.15 o
   7   3   8       13.20       10.33      2.37 o
   8   3   8       10.50        9.71      2.52 o
   9   3   8        6.47        2.33      5.31 o
 -11   4   8        4.78        3.80      1.84 o
 -10   4   8        0.66       -1.43      1.43 o
  -9   4   8        0.08        2.61      1.30 o
  -8   4   8       30.30       27.67      2.58 o
  -7   4   8       15.00       13.03      1.22 o
  -6   4   8      546.51      540.32     10.44 o
  -5   4   8       50.05       48.36      3.44 o
  -4   4   8      109.73      101.85      5.71 o
  -3   4   8       19.50       19.28      0.93 o
  -2   4   8        5.49        6.17      0.87 o
  -1   4   8       21.17       23.76      3.13 o
   0   4   8       79.56       70.12      2.33 o
   1   4   8      328.21      331.31     11.82 o
   2   4   8      374.70      373.89     12.74 o
   3   4   8      291.45      312.29      8.01 o
   4   4   8      171.65      197.15      8.70 o
   5   4   8        0.19        0.55      0.96 o
   6   4   8      259.80      276.94     14.63 o
   7   4   8       31.05       25.59      2.72 o
   8   4   8       11.39       14.14      2.93 o
   9   4   8        0.66       -0.39      2.97 o
 -10   5   8      196.26      198.28     16.57 o
  -9   5   8       10.17       13.38      2.18 o
  -8   5   8      465.53      521.74     30.56 o
  -7   5   8        0.10        0.11      0.91 o
  -6   5   8       83.44       84.17      2.83 o
  -5   5   8       34.76       26.97      1.98 o
  -4   5   8       95.21       77.48      2.03 o
  -3   5   8      447.63      473.36      9.51 o
  -2   5   8      114.93      108.77      5.72 o
  -1   5   8     2602.68     2833.04     67.48 o
   0   5   8       45.48       47.05      2.51 o
   1   5   8     1383.02     1416.02     45.41 o
   2   5   8      231.29      230.80     10.70 o
   3   5   8       35.85       40.74      1.90 o
   4   5   8        7.43        5.61      0.92 o
   5   5   8       38.15       34.32      2.01 o
   6   5   8      162.08      176.99     10.02 o
   7   5   8       20.73       17.71      3.72 o
   8   5   8      131.44      126.81      9.10 o
   9   5   8       66.60       66.51     10.94 o
 -10   6   8        4.00        4.17      1.49 o
  -9   6   8        0.21       -0.24      1.18 o
  -8   6   8        1.17        0.38      1.31 o
  -7   6   8        0.70        1.48      0.97 o
  -6   6   8      358.84      352.72     21.40 o
  -5   6   8      252.24      269.78     10.56 o
  -4   6   8      218.26      223.52      7.08 o
  -3   6   8       60.44       52.33      2.35 o
  -2   6   8       94.41       85.18      2.66 o
  -1   6   8      154.60      145.50      5.60 o
   0   6   8        0.40        1.38      0.76 o
   1   6   8      155.27      154.60      7.67 o
   2   6   8      115.14      106.84      4.40 o
   3   6   8      125.12      145.94      3.94 o
   4   6   8      173.11      175.80      5.01 o
   5   6   8       18.81       21.05      2.69 o
   6   6   8      678.32      758.57     26.90 o
   7   6   8       33.19       31.45      2.87 o
   8   6   8       30.28       23.65      3.33 o
   9   6   8        1.20        8.85      3.82 o
 -10   7   8       22.13       18.71      1.98 o
  -9   7   8       35.50       35.06      5.00 o
  -8   7   8       14.15       10.75      2.48 o
  -7   7   8        0.02        1.04      0.89 o
  -6   7   8        7.34        7.18      1.19 o
  -5   7   8      215.62      217.63     13.31 o
  -4   7   8       12.89       11.54      1.28 o
  -3   7   8       14.11       11.25      1.08 o
  -2   7   8      115.81      113.96      3.79 o
  -1   7   8      114.70       91.83      3.42 o
   0   7   8       27.16       25.80      1.51 o
   1   7   8      134.01      119.61      3.56 o
   2   7   8      488.94      485.43     16.65 o
   3   7   8       19.98       15.83      1.56 o
   4   7   8       25.87       22.71      1.36 o
   5   7   8       16.42       15.81      1.55 o
   6   7   8       71.26       72.24      4.03 o
   7   7   8       54.57       61.37      4.08 o
   8   7   8       50.01       50.08      3.91 o
 -10   8   8        3.14        3.28      1.48 o
  -9   8   8        0.12       -1.28      1.28 o
  -8   8   8      103.93      114.79      7.87 o
  -7   8   8       37.95       34.02      2.29 o
  -6   8   8       48.16       47.67      2.39 o
  -5   8   8       75.40       78.92      6.89 o
  -4   8   8        5.12        4.58      0.97 o
  -3   8   8       54.78       56.55      3.55 o
  -2   8   8        7.53        4.35      0.74 o
  -1   8   8       89.21       88.71      4.20 o
   0   8   8       22.02       26.17      1.60 o
   1   8   8       21.99       26.51      2.64 o
   2   8   8        0.57        0.77      0.67 o
   3   8   8       12.60       12.69      1.45 o
   4   8   8       95.42      100.15      3.86 o
   5   8   8       10.70        7.94      1.44 o
   6   8   8        1.84        1.84      1.29 o
   7   8   8       74.56       82.51      4.79 o
   8   8   8        3.94        1.25      4.67 o
 -10   9   8      122.70      115.10     11.69 o
  -9   9   8       41.16       39.75      2.69 o
  -8   9   8      411.30      458.40     25.51 o
  -7   9   8        1.84        1.64      2.10 o
  -6   9   8      144.74      146.76      7.28 o
  -5   9   8       14.49       10.34      1.15 o
  -4   9   8       20.63       23.52      2.43 o
  -3   9   8      491.72      476.33     15.73 o
  -2   9   8        0.50        0.06      0.55 o
  -1   9   8      999.45     1165.10     23.83 o
   0   9   8        0.23        0.09      0.56 o
   1   9   8       96.79      106.71      3.80 o
   2   9   8        4.84        3.78      0.82 o
   3   9   8        0.37       -0.82      0.98 o
   4   9   8        0.46        0.05      0.97 o
   5   9   8        0.87       -0.96      1.28 o
   6   9   8       50.78       51.17      2.71 o
   7   9   8        3.98        3.56      1.80 o
   8   9   8       64.08       64.03      3.68 o
 -10  10   8        3.21        4.02      2.44 o
  -9  10   8        0.16        1.29      1.73 o
  -8  10   8       56.35       56.33      3.27 o
  -7  10   8        3.43        0.34      3.53 o
  -6  10   8      335.58      378.13     18.69 o
  -5  10   8      354.54      333.69     22.42 o
  -4  10   8       82.87       83.47      2.78 o
  -3  10   8      754.24      808.66     24.01 o
  -2  10   8       28.72       35.05      1.40 o
  -1  10   8      137.91      158.31      4.41 o
   0  10   8        1.50        0.54      0.84 o
   1  10   8       56.95       56.09      3.48 o
   2  10   8      203.04      192.82      6.73 o
   3  10   8       32.55       32.82      1.56 o
   4  10   8      419.01      449.85     19.06 o
   5  10   8        1.98        7.08      2.90 o
   6  10   8      239.29      265.08      7.94 o
   7  10   8        1.30        1.79      1.85 o
   8  10   8       12.87        8.73      1.92 o
  -9  11   8       18.33       14.38      4.33 o
  -8  11   8      213.99      221.43     11.42 o
  -7  11   8       25.04       22.04      1.82 o
  -6  11   8        3.36        4.78      2.72 o
  -5  11   8      186.39      182.16      4.44 o
  -4  11   8      176.79      188.69      9.03 o
  -3  11   8       75.41       77.51      3.06 o
  -2  11   8      202.02      192.26      5.75 o
  -1  11   8      711.97      744.16     15.60 o
   0  11   8        0.15        0.50      1.39 o
   1  11   8      290.52      260.55      8.88 o
   2  11   8      285.91      278.30      7.80 o
   3  11   8       13.98       12.99      1.11 o
   4  11   8        7.63        9.29      1.19 o
   5  11   8        0.34       -1.34      1.47 o
   6  11   8       36.67       28.19      2.23 o
   7  11   8        1.40        3.84      1.60 o
   8  11   8       15.98       21.84      3.06 o
  -9  12   8       26.13       25.88      2.80 o
  -8  12   8       22.69       17.77      4.12 o
  -7  12   8       42.22       39.27      3.70 o
  -6  12   8      105.38      116.84      5.49 o
  -5  12   8       71.28       61.87      3.25 o
  -4  12   8       47.17       37.85      2.11 o
  -3  12   8       31.72       35.18      3.76 o
  -2  12   8        8.09        8.37      1.66 o
  -1  12   8       88.85       89.76      5.00 o
   0  12   8       26.80       25.98      1.70 o
   1  12   8        2.42        4.29      1.68 o
   2  12   8      130.26      120.92      3.91 o
   3  12   8       61.25       63.63      3.16 o
   4  12   8       47.90       44.34      3.09 o
   5  12   8       27.39       29.38      2.84 o
   6  12   8      118.99      119.83      6.38 o
   7  12   8       50.20       46.94      4.36 o
  -9  13   8        0.01       -2.99      2.99 o
  -8  13   8        7.70        3.95      1.83 o
  -7  13   8        9.42        6.54      2.38 o
  -6  13   8        0.01        1.62      1.47 o
  -5  13   8      143.88      147.95     10.59 o
  -4  13   8        0.61        0.85      1.35 o
  -3  13   8        3.26        2.63      1.41 o
  -2  13   8       26.53       30.08      3.22 o
  -1  13   8       25.27       26.57      2.36 o
   0  13   8       45.69       50.22      2.12 o
   1  13   8       13.41       17.52      1.49 o
   2  13   8       82.82       76.34      3.49 o
   3  13   8       14.87       12.53      3.04 o
   4  13   8        3.06        2.21      2.00 o
   5  13   8        0.15       -0.44      1.80 o
   6  13   8        4.71        4.63      2.09 o
   7  13   8       46.36       42.61      4.54 o
  -8  14   8        1.40       -1.36      1.80 o
  -7  14   8       30.48       37.64      5.04 o
  -6  14   8       89.28       87.47      4.53 o
  -5  14   8        6.58        1.84      1.70 o
  -4  14   8      257.20      261.97      8.69 o
  -3  14   8      243.37      255.96     12.67 o
  -2  14   8       56.14       48.36      2.43 o
  -1  14   8      102.95      122.20      3.94 o
   0  14   8       78.39       89.28      2.83 o
   1  14   8        0.92        0.66      1.11 o
   2  14   8       71.04       63.10      5.16 o
   3  14   8      145.32      151.21      6.26 o
   4  14   8      198.00      214.08      8.74 o
   5  14   8        5.53        3.19      2.98 o
   6  14   8       46.90       42.37      3.75 o
   7  14   8        1.17        6.10      2.41 o
  -8  15   8      138.41      149.91     17.01 o
  -7  15   8        0.93        2.86      1.57 o
  -6  15   8       39.44       41.00      3.37 o
  -5  15   8        0.05       -1.59      1.66 o
  -4  15   8       50.89       45.11      2.67 o
  -3  15   8       25.28       22.64      2.72 o
  -2  15   8      160.82      160.61      4.91 o
  -1  15   8      222.59      244.68      8.04 o
   0  15   8        0.08        1.02      1.34 o
   1  15   8      311.31      349.02     11.92 o
   2  15   8       15.93        8.68      2.73 o
   3  15   8       88.07       89.88     11.72 o
   4  15   8       13.53        3.04      3.04 o
   5  15   8       11.33        9.99      3.75 o
   6  15   8        0.06        4.46      3.15 o
  -7  16   8        0.78       -1.80      2.00 o
  -6  16   8      115.34      107.24      8.77 o
  -5  16   8      117.87      105.07      4.25 o
  -4  16   8       92.01       92.49      5.31 o
  -3  16   8      257.47      281.40     11.63 o
  -2  16   8       20.41       20.50      2.03 o
  -1  16   8       17.38       14.85      1.88 o
   0  16   8       63.37       64.04      3.01 o
   1  16   8       24.03       29.16      2.26 o
   2  16   8       62.45       59.56      3.70 o
   3  16   8       55.71       54.18      7.89 o
   4  16   8      240.81      249.41     10.52 o
   5  16   8        0.88       -0.87      2.23 o
   6  16   8       30.29       22.68      3.30 o
  -7  17   8       25.39       17.61      3.65 o
  -6  17   8       19.89       18.51      2.10 o
  -5  17   8       68.44       60.00      3.46 o
  -4  17   8       19.40       25.17      2.53 o
  -3  17   8      166.19      159.38      9.37 o
  -2  17   8       10.70        5.93      1.70 o
  -1  17   8      279.55      318.25      8.14 o
   0  17   8        1.44        0.45      1.80 o
   1  17   8        2.95        2.97      1.94 o
   2  17   8      199.53      196.56      7.67 o
   3  17   8       26.91       21.80      2.65 o
   4  17   8        0.04        1.02      2.19 o
   5  17   8       20.23       17.02      2.85 o
  -6  18   8        1.37        2.34      1.67 o
  -5  18   8        0.76        0.99      1.62 o
  -4  18   8       10.28       10.40      2.01 o
  -3  18   8        0.36        1.54      1.79 o
  -2  18   8       54.05       55.89      3.14 o
  -1  18   8        3.42       -0.02      2.24 o
   0  18   8      145.01      167.49      6.73 o
   1  18   8        5.22        2.40      2.02 o
   2  18   8        4.96        9.72      4.35 o
   3  18   8        2.35       -0.44      2.90 o
   4  18   8        0.70        0.41      3.33 o
   5  18   8        0.60       -0.71      3.40 o
  -6  19   8       13.96       14.29      8.64 o
  -5  19   8      137.17      140.00      7.30 o
  -4  19   8        3.55        5.32      3.68 o
  -3  19   8       37.96       42.07      5.49 o
  -2  19   8        6.91        6.33      2.04 o
  -1  19   8        5.58        8.03      2.51 o
   0  19   8       24.60       32.45      5.95 o
   1  19   8       25.15       30.04      7.50 o
   2  19   8       20.05       20.43      4.18 o
   3  19   8        0.79       -0.08      4.99 o
   4  19   8        3.36        4.95      3.30 o
  -5  20   8       14.79       11.50      2.68 o
  -4  20   8       74.13       73.83      4.80 o
  -3  20   8      105.76      101.93      5.59 o
  -2  20   8       22.94       17.37      4.39 o
  -1  20   8        0.02        3.83      2.86 o
   0  20   8        3.49        3.17      2.18 o
   1  20   8        9.41        5.90      2.63 o
   2  20   8        0.01        0.69      2.14 o
   3  20   8       19.54       18.33      3.49 o
  -4  21   8        0.84        3.98      3.01 o
  -3  21   8        8.45        4.60      6.16 o
  -2  21   8       43.70       46.03      3.79 o
  -1  21   8      103.98       99.20      5.61 o
   0  21   8        1.23        4.11      2.28 o
   1  21   8      117.44      126.12     14.37 o
   2  21   8       86.62       79.27      4.96 o
  -1  22   8        6.36        3.76      2.80 o
 -10   1   9       24.28       20.26      3.86 o
  -9   1   9        8.06        8.02      2.35 o
  -8   1   9        5.66        5.90      1.97 o
  -7   1   9        5.38        1.68      0.90 o
  -6   1   9        0.75        0.41      1.19 o
  -5   1   9       49.22       47.92      1.81 o
  -4   1   9       16.78       16.24      1.84 o
  -3   1   9      271.56      280.85     12.23 o
  -2   1   9        8.11        7.85      1.42 o
  -1   1   9      192.66      167.58     13.21 o
   0   1   9       68.73       64.82      1.42 o
   1   1   9       12.73        8.38      0.67 o
   2   1   9        1.44        1.07      0.71 o
   3   1   9      144.26      147.95      7.22 o
   4   1   9       62.85       66.66      2.27 o
   5   1   9      159.81      169.56      4.32 o
   6   1   9       35.37       31.06      2.83 o
   7   1   9      156.65      167.65      7.88 o
   8   1   9        9.86       10.72      3.05 o
 -10   2   9       69.35       84.14      6.85 o
  -9   2   9       37.95       31.12      2.90 o
  -8   2   9       96.29       97.92     11.00 o
  -7   2   9      344.19      347.92     12.80 o
  -6   2   9       44.50       41.65      1.58 o
  -5   2   9      249.21      255.41      6.85 o
  -4   2   9       68.30       66.50      3.85 o
  -3   2   9       17.05       12.95      0.98 o
  -2   2   9        3.96        3.58      1.66 o
  -1   2   9      281.75      274.38     10.70 o
   0   2   9      363.75      367.37      6.53 o
   1   2   9       36.56       30.51      1.01 o
   2   2   9      428.18      455.43     15.65 o
   3   2   9       32.90       30.51      1.44 o
   4   2   9      523.48      573.68     17.39 o
   5   2   9       64.74       63.69      2.71 o
   6   2   9       21.87       23.48      5.10 o
   7   2   9        0.01       -2.25      3.79 o
   8   2   9        3.90        6.23      3.39 o
 -10   3   9      161.73      181.04     15.11 o
  -9   3   9        0.73       -1.55      2.20 o
  -8   3   9       26.69       18.91      1.73 o
  -7   3   9        0.04        0.06      1.32 o
  -6   3   9       32.99       33.19      1.79 o
  -5   3   9      666.47      680.65     14.28 o
  -4   3   9       34.12       35.93      1.67 o
  -3   3   9      884.36      949.03     18.55 o
  -2   3   9        4.25        4.51      1.73 o
  -1   3   9      189.93      159.00      9.78 o
   0   3   9      529.24      535.99     14.43 o
   1   3   9       51.82       43.53      1.18 o
   2   3   9       28.11       24.55      1.40 o
   3   3   9        1.64        2.14      1.09 o
   4   3   9      536.61      600.61     19.55 o
   5   3   9        0.13        0.41      1.84 o
   6   3   9      192.89      205.84      9.49 o
   7   3   9      326.29      405.00     14.80 o
   8   3   9       11.23        7.47      2.96 o
 -10   4   9       43.43       43.55      4.76 o
  -9   4   9       27.22       23.22      3.84 o
  -8   4   9       19.66       19.14      3.00 o
  -7   4   9      348.38      334.41     13.11 o
  -6   4   9       12.04       12.44      1.36 o
  -5   4   9       30.58       33.88      1.74 o
  -4   4   9       45.00       37.14      2.45 o
  -3   4   9        5.14        2.14      1.60 o
  -2   4   9       23.86       21.45      1.65 o
  -1   4   9        6.78        6.03      1.19 o
   0   4   9      394.81      373.92      9.96 o
   1   4   9        6.74        8.87      1.03 o
   2   4   9      298.57      326.01     11.20 o
   3   4   9       10.55       12.71      1.44 o
   4   4   9      154.03      164.21      5.14 o
   5   4   9        4.76        3.53      1.24 o
   6   4   9        0.16       -1.74      1.74 o
   7   4   9       19.41       13.52      3.12 o
   8   4   9        9.51        3.61      2.45 o
 -10   5   9        1.18       -0.12      1.78 o
  -9   5   9        4.79        5.53      1.49 o
  -8   5   9       22.97       14.97      2.74 o
  -7   5   9        1.60        0.04      1.17 o
  -6   5   9       47.28       51.56      3.62 o
  -5   5   9       29.36       25.40      2.61 o
  -4   5   9       12.58        6.56      1.29 o
  -3   5   9       69.33       58.02      2.23 o
  -2   5   9      175.87      177.56      4.46 o
  -1   5   9        8.34       11.78      1.83 o
   0   5   9        2.76        3.78      0.76 o
   1   5   9        2.96        3.05      0.99 o
   2   5   9       54.29       42.99      1.59 o
   3   5   9       15.39       10.50      1.54 o
   4   5   9        3.75        3.41      1.17 o
   5   5   9       23.18       21.87      1.73 o
   6   5   9       30.31       28.82      4.35 o
   7   5   9       55.17       55.09      3.93 o
   8   5   9       81.59       76.93      5.12 o
 -10   6   9       28.56       20.99      4.48 o
  -9   6   9       21.78       21.06      2.03 o
  -8   6   9       97.72      102.03      7.41 o
  -7   6   9      130.60      136.45     11.52 o
  -6   6   9       27.11       27.36      2.38 o
  -5   6   9      321.79      324.71     15.63 o
  -4   6   9        0.03       -0.87      0.98 o
  -3   6   9        0.03        4.07      3.72 o
  -2   6   9        1.64        1.88      0.85 o
  -1   6   9      105.98      108.44      6.94 o
   0   6   9       30.20       34.90      4.08 o
   1   6   9        5.29        1.44      0.95 o
   2   6   9      114.90      122.28      3.72 o
   3   6   9       50.11       53.51      2.47 o
   4   6   9        1.45        1.07      0.89 o
   5   6   9        0.01       -0.33      1.51 o
   6   6   9       20.03       18.56      1.95 o
   7   6   9        0.14       -1.69      2.39 o
   8   6   9        0.45        0.40      3.38 o
 -10   7   9       95.94       84.97      7.42 o
  -9   7   9        0.24        0.83      1.20 o
  -8   7   9       34.87       45.12      2.47 o
  -7   7   9        4.42        5.68      1.42 o
  -6   7   9       17.96       16.71      1.46 o
  -5   7   9      450.59      480.65     21.80 o
  -4   7   9       63.47       65.89      2.24 o
  -3   7   9      590.09      647.82     21.63 o
  -2   7   9      119.00      146.94      5.19 o
  -1   7   9       10.28       12.28      1.20 o
   0   7   9      100.56      107.20      3.86 o
   1   7   9        0.27       -0.55      0.85 o
   2   7   9      156.50      167.74      5.30 o
   3   7   9      164.39      169.92      4.26 o
   4   7   9      432.64      460.63      9.10 o
   5   7   9       77.39       83.02      3.65 o
   6   7   9       15.82       16.12      2.51 o
   7   7   9       80.24       71.52      3.79 o
   8   7   9       17.31       17.75      3.33 o
  -9   8   9       52.82       51.67      3.01 o
  -8   8   9      166.90      181.90      8.76 o
  -7   8   9      418.24      447.48     21.67 o
  -6   8   9       25.56       24.41      1.65 o
  -5   8   9      108.08      112.46      4.03 o
  -4   8   9       38.50       41.28      1.70 o
  -3   8   9       38.20       35.44      1.58 o
  -2   8   9       30.07       27.40      2.11 o
  -1   8   9      323.04      361.64     16.66 o
   0   8   9      955.54     1010.32     29.20 o
   1   8   9       20.34       20.36      1.48 o
   2   8   9      647.92      693.26     26.77 o
   3   8   9       35.21       36.23      1.74 o
   4   8   9      187.02      206.98      4.74 o
   5   8   9       24.70       23.37      2.04 o
   6   8   9        1.78        1.97      1.82 o
   7   8   9        4.05       -2.10      3.61 o
  -9   9   9       55.52       50.46      8.22 o
  -8   9   9        6.23        5.54      1.32 o
  -7   9   9       98.13      103.51      8.19 o
  -6   9   9       96.22      101.81      5.65 o
  -5   9   9       30.99       26.40      1.78 o
  -4   9   9        0.28        0.13      1.43 o
  -3   9   9      144.56      143.95      3.61 o
  -2   9   9      135.79      145.10      3.66 o
  -1   9   9       54.97       53.61      3.21 o
   0   9   9      604.16      623.46     12.30 o
   1   9   9       66.56       72.81      2.92 o
   2   9   9        4.98        6.22      1.65 o
   3   9   9        0.50        1.36      0.90 o
   4   9   9       44.09       46.72      2.74 o
   5   9   9       55.05       45.65      6.91 o
   6   9   9       24.98       25.39      2.30 o
   7   9   9      239.44      268.99     11.43 o
  -9  10   9       16.12       15.15      5.94 o
  -8  10   9       46.86       47.27      4.88 o
  -7  10   9       93.66       88.40      3.79 o
  -6  10   9        7.28        8.58      1.73 o
  -5  10   9        2.70        0.87      2.42 o
  -4  10   9      186.67      203.90      6.49 o
  -3  10   9       26.51       22.42      2.22 o
  -2  10   9       14.10       12.57      1.05 o
  -1  10   9       75.33       88.25      2.63 o
   0  10   9       63.32       52.43      2.34 o
   1  10   9      132.41      144.97      3.75 o
   2  10   9       79.83       87.34      2.62 o
   3  10   9        1.15        0.80      0.86 o
   4  10   9        4.31        4.82      1.07 o
   5  10   9       19.63       15.69      2.55 o
   6  10   9        4.76        0.93      3.18 o
   7  10   9       18.56       14.47      2.84 o
  -9  11   9        1.49        0.20      1.85 o
  -8  11   9        0.17        6.42      2.31 o
  -7  11   9        7.09        7.96      2.21 o
  -6  11   9        0.00       -0.99      1.43 o
  -5  11   9       75.26       77.21      8.25 o
  -4  11   9        0.17        0.79      1.20 o
  -3  11   9      211.12      218.27      8.45 o
  -2  11   9       50.82       53.09      2.25 o
  -1  11   9       26.49       25.02      3.30 o
   0  11   9        5.81        5.89      0.87 o
   1  11   9       95.94       95.43      2.94 o
   2  11   9        4.05        3.19      1.02 o
   3  11   9       62.06       62.91      2.33 o
   4  11   9       57.31       47.10      2.55 o
   5  11   9       25.15       25.20      4.32 o
   6  11   9        2.30        0.82      2.04 o
   7  11   9        0.01       -2.32      2.32 o
  -8  12   9      166.32      157.68     11.94 o
  -7  12   9      159.59      162.24      6.18 o
  -6  12   9       73.32       74.39      5.75 o
  -5  12   9      321.95      331.34     18.93 o
  -4  12   9        0.88        3.46      1.65 o
  -3  12   9        0.30        0.89      1.86 o
  -2  12   9       10.87        8.67      1.51 o
  -1  12   9      277.30      317.27      7.87 o
   0  12   9       99.85      105.10      5.25 o
   1  12   9       95.41      107.63      3.92 o
   2  12   9      361.84      378.86     11.88 o
   3  12   9       20.02       20.63      1.93 o
   4  12   9       80.25       80.16      3.70 o
   5  12   9        9.08        7.17      2.80 o
   6  12   9        1.55       -2.43      2.52 o
  -8  13   9        1.15       -1.41      1.70 o
  -7  13   9       17.87        8.30      2.23 o
  -6  13   9       21.79       22.81      2.42 o
  -5  13   9        7.24        7.64      1.77 o
  -4  13   9       85.56       87.68      5.00 o
  -3  13   9      187.88      189.65      5.71 o
  -2  13   9      499.11      557.81     12.84 o
  -1  13   9       17.15       15.82      1.74 o
   0  13   9      277.59      287.88      7.52 o
   1  13   9       55.31       61.46      3.10 o
   2  13   9       12.08       10.68      2.87 o
   3  13   9        1.69        1.63      2.02 o
   4  13   9       43.42       33.18      2.77 o
   5  13   9      133.84      128.40      8.85 o
   6  13   9       41.90       31.41      3.81 o
  -8  14   9      113.43      103.63     12.18 o
  -7  14   9      156.26      173.35      6.75 o
  -6  14   9       11.00        7.31      1.99 o
  -5  14   9       72.01       64.58      3.37 o
  -4  14   9       94.72       97.15      3.84 o
  -3  14   9        3.60        6.82      1.67 o
  -2  14   9        7.22        5.00      1.58 o
  -1  14   9      191.30      197.16      6.55 o
   0  14   9      262.86      311.01     14.72 o
   1  14   9       66.77       77.25      4.12 o
   2  14   9       23.12       23.40      2.09 o
   3  14   9       95.85       94.45      5.07 o
   4  14   9        4.00        1.49      2.09 o
   5  14   9       29.86       25.30      5.10 o
   6  14   9        0.71       -2.33      2.33 o
  -7  15   9       20.09       13.87      2.52 o
  -6  15   9       48.93       50.54      6.11 o
  -5  15   9       25.39       21.20      2.40 o
  -4  15   9        6.09        7.48      1.95 o
  -3  15   9       49.28       36.58      2.37 o
  -2  15   9       17.33       22.05      2.21 o
  -1  15   9        4.30        2.35      1.60 o
   0  15   9       40.96       45.48      7.20 o
   1  15   9       36.59       35.92      2.75 o
   2  15   9       59.79       60.37      3.63 o
   3  15   9        0.15        3.24      3.26 o
   4  15   9       43.69       43.35      9.91 o
   5  15   9        7.46        4.79      3.65 o
  -7  16   9        1.56        2.44      1.93 o
  -6  16   9       13.61        7.30      2.20 o
  -5  16   9       42.79       43.45      3.78 o
  -4  16   9      155.62      172.94      6.81 o
  -3  16   9        8.75        6.70      2.02 o
  -2  16   9       65.60       72.01      7.21 o
  -1  16   9        3.20        1.76      1.48 o
   0  16   9        7.19        6.60      2.30 o
   1  16   9        3.70        4.54      2.19 o
   2  16   9       41.16       48.93      6.48 o
   3  16   9       26.65       24.43      3.52 o
   4  16   9        8.36        9.14      4.88 o
   5  16   9       27.96       20.66      3.55 o
  -6  17   9        0.32        2.62      1.81 o
  -5  17   9       51.73       51.92      4.13 o
  -4  17   9        2.34        4.65      1.72 o
  -3  17   9      128.27      140.81      5.65 o
  -2  17   9       42.39       46.34      2.97 o
  -1  17   9       64.68       58.89      4.32 o
   0  17   9        0.01       -1.64      1.64 o
   1  17   9       16.51       17.88      2.53 o
   2  17   9        3.26        4.65      2.55 o
   3  17   9        0.52        0.75      2.53 o
   4  17   9        3.11        0.63      3.43 o
  -5  18   9       56.44       58.76      3.70 o
  -4  18   9        9.90        5.75      2.16 o
  -3  18   9        0.10       -2.15      2.15 o
  -2  18   9        0.03        1.58      2.39 o
  -1  18   9       21.27       15.33      2.79 o
   0  18   9      133.20      152.08     23.97 o
   1  18   9       15.01        9.70      4.60 o
   2  18   9      351.69      403.63     16.74 o
   3  18   9       24.93       20.97      3.82 o
  -4  19   9        0.05       -1.74      1.74 o
  -3  19   9       69.79       58.22      4.52 o
  -2  19   9       74.91       80.14      5.12 o
  -1  19   9        2.00        3.20      3.04 o
   0  19   9       38.75       36.03      4.81 o
   1  19   9        2.44        3.54      4.32 o
   2  19   9       29.65       21.60      4.00 o
  -3  20   9        2.93        4.23      2.58 o
  -2  20   9       63.31       64.07      4.55 o
  -1  20   9        4.68        1.40      5.63 o
   0  20   9        0.44        3.15      2.36 o
   1  20   9        0.15       -2.48      3.18 o
  -9   0  10      479.53      473.50     28.22 o
  -8   0  10        7.64        2.62      2.55 o
  -7   0  10       68.60       56.00      4.88 o
  -6   0  10        0.00        1.91      2.48 o
  -5   0  10       30.58       28.60      3.11 o
  -4   0  10      206.44      204.80      9.42 o
  -3   0  10       43.72       55.00      4.18 o
  -2   0  10      463.89      493.51     18.87 o
  -1   0  10      114.41      109.97      5.88 o
   0   0  10       45.64       34.76      3.11 o
   1   0  10      297.18      312.29     14.92 o
   2   0  10        0.23       -0.54      0.94 o
   3   0  10       13.16       12.62      1.57 o
   4   0  10        6.26        6.45      1.44 o
   5   0  10       82.06       85.53      6.44 o
   6   0  10        2.06       -2.62      2.62 o
   7   0  10       75.39       67.89      7.43 o
  -9   1  10       11.92       11.13      2.54 o
  -8   1  10       24.45       18.70      2.94 o
  -7   1  10      166.95      147.52      6.26 o
  -6   1  10      400.61      451.19     13.23 o
  -5   1  10        3.40        3.79      1.58 o
  -4   1  10      162.45      171.28     10.20 o
  -3   1  10       24.00       22.85      2.38 o
  -2   1  10      245.60      230.01      7.23 o
  -1   1  10        3.96        6.28      1.48 o
   0   1  10       38.31       34.27      1.80 o
   1   1  10      149.99      132.01      3.68 o
   2   1  10      181.51      172.23      4.83 o
   3   1  10       53.43       53.15      1.78 o
   4   1  10       81.85       86.41      3.50 o
   5   1  10      283.08      292.83     10.53 o
   6   1  10       17.99       19.60      2.63 o
   7   1  10        0.80       -0.92      2.69 o
  -9   2  10       22.14       17.56      2.90 o
  -8   2  10        0.02       -2.35      2.35 o
  -7   2  10        3.78       -0.78      1.80 o
  -6   2  10        0.16       -1.11      1.11 o
  -5   2  10        0.78       -0.77      2.09 o
  -4   2  10       50.99       59.50      3.04 o
  -3   2  10        2.10        1.75      1.62 o
  -2   2  10       71.78       83.45      3.55 o
  -1   2  10        1.09        3.25      3.75 o
   0   2  10        0.23        1.00      0.86 o
   1   2  10        0.07        0.30      0.91 o
   2   2  10        2.21        2.40      0.81 o
   3   2  10        0.70        0.46      0.87 o
   4   2  10       36.55       33.49      1.60 o
   5   2  10        1.62        3.62      1.55 o
   6   2  10       24.13       20.42      2.96 o
   7   2  10        0.17        1.59      6.26 o
  -9   3  10        0.35        1.42      1.76 o
  -8   3  10        0.01        0.91      2.44 o
  -7   3  10       31.87       39.99      3.02 o
  -6   3  10        0.00       -0.71      1.63 o
  -5   3  10       31.37       29.81      1.61 o
  -4   3  10       39.11       38.31      1.94 o
  -3   3  10       31.20       34.04      2.27 o
  -2   3  10       50.12       53.37      4.39 o
  -1   3  10       67.69       74.46      6.19 o
   0   3  10        0.02        1.74      3.06 o
   1   3  10        3.37        5.03      0.77 o
   2   3  10       28.07       25.91      1.41 o
   3   3  10       13.84       13.04      1.13 o
   4   3  10        3.07        3.07      1.38 o
   5   3  10        0.35       -0.75      1.45 o
   6   3  10        1.04        0.21      2.11 o
   7   3  10        0.29        8.60      7.18 o
  -9   4  10      149.42      174.98     17.37 o
  -8   4  10        4.63        7.27      1.69 o
  -7   4  10       64.50       65.89      2.97 o
  -6   4  10        0.36       -0.78      1.10 o
  -5   4  10        0.40       -0.16      0.81 o
  -4   4  10       52.48       53.44      2.79 o
  -3   4  10        1.97        1.43      1.37 o
  -2   4  10      525.06      566.39     30.22 o
  -1   4  10       41.68       47.63      2.70 o
   0   4  10      304.47      326.09     14.14 o
   1   4  10       60.84       57.06      2.29 o
   2   4  10       35.99       32.85      2.21 o
   3   4  10        0.83       -0.84      0.84 o
   4   4  10       47.40       49.70      2.45 o
   5   4  10       55.09       55.80      2.86 o
   6   4  10       65.48       63.67      3.48 o
   7   4  10       23.89       19.61      3.38 o
  -9   5  10       46.68       48.59      8.52 o
  -8   5  10       20.32       20.52      3.04 o
  -7   5  10      410.77      446.60     30.58 o
  -6   5  10      159.49      169.23      7.96 o
  -5   5  10       82.25       75.07      2.80 o
  -4   5  10      163.58      182.24      4.93 o
  -3   5  10        2.01        3.11      0.97 o
  -2   5  10       74.38       83.82      4.70 o
  -1   5  10       17.02       18.21      1.61 o
   0   5  10      410.23      453.10     17.85 o
   1   5  10      170.01      183.27      7.95 o
   2   5  10      168.27      176.11      5.84 o
   3   5  10      166.81      170.34      3.90 o
   4   5  10       14.38       12.86      4.00 o
   5   5  10      438.27      484.41     16.67 o
   6   5  10       69.29       62.35      3.57 o
   7   5  10        3.69        2.55      2.11 o
  -9   6  10      194.66      228.27     10.40 o
  -8   6  10       12.14       12.47      2.07 o
  -7   6  10        1.67        1.47      1.89 o
  -6   6  10       69.26       73.98      4.88 o
  -5   6  10        9.48        4.41      1.23 o
  -4   6  10       84.86       86.65      4.81 o
  -3   6  10        1.01        3.26      1.08 o
  -2   6  10      763.32      870.47     29.99 o
  -1   6  10      101.27      116.39      4.58 o
   0   6  10       59.14       59.33      3.03 o
   1   6  10      191.35      202.27      6.97 o
   2   6  10       35.68       28.43      1.66 o
   3   6  10        5.51        5.89      1.35 o
   4   6  10        0.27        1.28      1.16 o
   5   6  10      137.86      138.22      6.87 o
   6   6  10       14.54       13.95      2.03 o
   7   6  10      100.69       86.64      4.30 o
  -9   7  10        1.00        1.90      1.57 o
  -8   7  10       16.45        9.29      1.58 o
  -7   7  10       29.19       25.35      3.02 o
  -6   7  10      326.83      361.64     20.57 o
  -5   7  10        2.18        1.56      1.40 o
  -4   7  10      110.68      112.73      5.11 o
  -3   7  10       26.71       25.84      1.40 o
  -2   7  10      137.33      140.96      4.67 o
  -1   7  10       43.60       53.49      2.76 o
   0   7  10       14.30       10.32      1.45 o
   1   7  10       39.98       33.07      2.70 o
   2   7  10       65.42       63.53      2.40 o
   3   7  10        1.39        2.14      1.39 o
   4   7  10       43.10       41.63      2.30 o
   5   7  10      105.62       96.55      5.24 o
   6   7  10       14.04       15.34      2.29 o
   7   7  10        0.01       -2.76      2.82 o
  -9   8  10        3.46        5.13      2.67 o
  -8   8  10        7.61        4.64      1.71 o
  -7   8  10        5.60        4.39      1.41 o
  -6   8  10        2.05        2.66      1.17 o
  -5   8  10        9.99       12.66      1.41 o
  -4   8  10        1.00        1.33      1.16 o
  -3   8  10      103.49      120.94      5.23 o
  -2   8  10      233.76      263.65      5.89 o
  -1   8  10        8.49        7.93      1.34 o
   0   8  10      357.81      422.80     11.55 o
   1   8  10        2.18        1.54      1.25 o
   2   8  10       12.30       12.53      1.42 o
   3   8  10       11.85       10.57      1.53 o
   4   8  10       12.66       14.93      1.42 o
   5   8  10       15.53       14.05      2.26 o
   6   8  10       23.50       23.00      2.46 o
  -8   9  10       18.00       17.41      2.97 o
  -7   9  10      249.71      271.91     21.56 o
  -6   9  10        4.71        3.27      1.89 o
  -5   9  10       91.43       94.14      3.15 o
  -4   9  10      244.37      262.17     10.79 o
  -3   9  10        0.41       -0.60      0.99 o
  -2   9  10       12.40       16.55      1.85 o
  -1   9  10        0.27       -0.15      1.21 o
   0   9  10      262.50      303.42      9.47 o
   1   9  10        4.76        4.10      0.96 o
   2   9  10       67.61       80.87      3.74 o
   3   9  10       88.45       90.22      4.01 o
   4   9  10       58.36       58.71      2.24 o
   5   9  10       95.67       95.25      4.24 o
   6   9  10        0.00        1.08      2.16 o
  -8  10  10        1.46        0.39      2.37 o
  -7  10  10       42.98       38.40      4.18 o
  -6  10  10       30.16       24.35      2.22 o
  -5  10  10        1.79       -1.92      1.92 o
  -4  10  10        4.58        1.10      1.35 o
  -3  10  10        0.09        0.16      1.32 o
  -2  10  10      413.85      460.34     14.58 o
  -1  10  10       31.10       31.38      3.55 o
   0  10  10      167.49      185.83      6.36 o
   1  10  10      120.88      116.97      3.48 o
   2  10  10        8.18        9.37      1.37 o
   3  10  10        5.73        4.75      1.62 o
   4  10  10        5.08        6.25      1.51 o
   5  10  10      114.12      101.98     10.02 o
   6  10  10        8.26        5.08      2.45 o
  -8  11  10        3.19        3.77      3.21 o
  -7  11  10      123.30      130.92      8.66 o
  -6  11  10      122.04      119.76      5.01 o
  -5  11  10      121.33      122.79      7.35 o
  -4  11  10      193.44      185.40      5.79 o
  -3  11  10       10.57       15.88      1.85 o
  -2  11  10      175.98      211.06      6.05 o
  -1  11  10       63.46       64.08      3.75 o
   0  11  10       19.72       17.52      1.89 o
   1  11  10      110.71       99.51      6.11 o
   2  11  10       81.19       82.65      3.52 o
   3  11  10      252.32      262.44     12.19 o
   4  11  10        0.00       -0.79      1.69 o
   5  11  10      170.32      175.85      9.26 o
   6  11  10       48.27       40.71      4.07 o
  -7  12  10        6.12        5.23      2.12 o
  -6  12  10       63.82       59.10      6.32 o
  -5  12  10       26.61       25.00      2.35 o
  -4  12  10       13.73       10.01      1.64 o
  -3  12  10      162.24      166.27      5.26 o
  -2  12  10      152.87      171.00      5.53 o
  -1  12  10       11.37       13.18      3.56 o
   0  12  10       25.16       21.31      4.39 o
   1  12  10      240.17      252.93      9.16 o
   2  12  10        2.03        0.28      1.43 o
   3  12  10        0.04        0.39      1.53 o
   4  12  10       15.58       18.71      4.35 o
   5  12  10       37.53       39.82      3.98 o
  -7  13  10        1.62       -1.63      1.97 o
  -6  13  10       13.55       10.48      2.03 o
  -5  13  10        0.02       -1.54      1.54 o
  -4  13  10       11.52       10.99      2.37 o
  -3  13  10       41.77       41.77      2.57 o
  -2  13  10        1.08        3.18      2.05 o
  -1  13  10      134.88      141.87      4.88 o
   0  13  10       16.80       18.95      2.72 o
   1  13  10        0.02       -1.46      1.46 o
   2  13  10        9.91        7.53      1.97 o
   3  13  10       12.81        9.68      2.35 o
   4  13  10        0.00       -0.14      2.58 o
   5  13  10        0.36        1.62      3.64 o
  -7  14  10        0.93        1.26      2.22 o
  -6  14  10       28.62       25.53      3.13 o
  -5  14  10       30.80       28.74      4.21 o
  -4  14  10       38.66       41.79      5.98 o
  -3  14  10       35.05       34.33      2.44 o
  -2  14  10       44.56       40.74      2.81 o
  -1  14  10        6.00        5.87      1.95 o
   0  14  10      146.83      168.05      6.97 o
   1  14  10        3.17        0.80      1.67 o
   2  14  10       32.51       31.26      2.40 o
   3  14  10       25.00       23.59      3.24 o
   4  14  10        3.59        3.50      2.75 o
  -6  15  10       82.88       87.69      6.95 o
  -5  15  10      106.08       97.41     10.14 o
  -4  15  10      184.95      196.06      7.61 o
  -3  15  10        0.05        0.96      1.77 o
  -2  15  10       24.05       31.10      2.70 o
  -1  15  10        1.70        2.66      1.57 o
   0  15  10        0.31        2.45      1.99 o
   1  15  10       68.09       91.05      4.25 o
   2  15  10       37.60       40.86      3.98 o
   3  15  10      331.31      371.03     31.92 o
   4  15  10        1.38       -0.84      2.21 o
  -5  16  10        7.29        3.95      1.97 o
  -4  16  10       30.81       30.70      2.74 o
  -3  16  10        1.09       -0.86      1.96 o
  -2  16  10      127.66      136.11      5.42 o
  -1  16  10       23.77       30.47      2.54 o
   0  16  10       53.09       47.50      3.67 o
   1  16  10       96.88      107.92      4.81 o
   2  16  10        1.36       -3.15      3.15 o
   3  16  10        0.92        0.68      3.01 o
  -4  17  10       22.60       19.86      4.26 o
  -3  17  10       25.70       28.01      2.81 o
  -2  17  10        0.91        1.02      1.97 o
  -1  17  10       79.76       80.59      4.18 o
   0  17  10       44.59       44.85      3.96 o
   1  17  10        4.79        2.83      3.47 o
   2  17  10       19.19       23.94      3.49 o
  -3  18  10        0.52        2.51      2.04 o
  -2  18  10       42.29       34.23      2.72 o
  -1  18  10        3.28        4.11      1.92 o
   0  18  10        0.18       -3.04      3.04 o
   1  18  10       72.60       64.78      6.94 o
  -9   1  11       28.21       27.03      3.80 o
  -8   1  11       47.90       34.93      3.48 o
  -7   1  11        0.01       -1.22      2.05 o
  -6   1  11       32.04       29.82      3.16 o
  -5   1  11        8.16        3.45      1.68 o
  -4   1  11       23.97       19.63      2.12 o
  -3   1  11        3.24        6.21      2.27 o
  -2   1  11        0.01       -1.73      1.73 o
  -1   1  11      166.00      178.81     20.43 o
   0   1  11        3.54        5.65      1.80 o
   1   1  11       79.20       75.51      2.94 o
   2   1  11        6.88        6.63      0.82 o
   3   1  11       80.57       78.48      3.36 o
   4   1  11       35.98       34.09      2.04 o
   5   1  11       20.71       17.21      2.00 o
   6   1  11        0.31        0.77      6.90 o
  -8   2  11        9.26        9.94      4.07 o
  -7   2  11        2.78        6.01      2.25 o
  -6   2  11      394.54      443.53     30.62 o
  -5   2  11       35.42       32.70      2.87 o
  -4   2  11      489.95      549.42     33.12 o
  -3   2  11      172.09      178.65      6.31 o
  -2   2  11       15.44       13.65      1.98 o
  -1   2  11      213.14      201.38     15.97 o
   0   2  11        7.52        9.90      7.15 o
   1   2  11       64.34       68.99      3.96 o
   2   2  11       10.47       10.88      1.44 o
   3   2  11      188.71      207.30      9.13 o
   4   2  11       30.29       25.49      2.18 o
   5   2  11        1.33        0.85      1.56 o
   6   2  11      141.56      137.57      5.61 o
  -8   3  11      312.98      318.53     21.05 o
  -7   3  11       10.63       12.18      2.80 o
  -6   3  11       79.18       82.23      4.74 o
  -5   3  11       34.59       32.02      2.60 o
  -4   3  11        4.19        4.46      1.75 o
  -3   3  11        1.88        2.47      1.77 o
  -2   3  11       51.09       58.33      3.38 o
  -1   3  11      276.34      302.40      9.71 o
   0   3  11      128.55      148.14      8.31 o
   1   3  11       71.32       78.72      2.65 o
   2   3  11       84.56       86.30      4.78 o
   3   3  11       60.25       59.42      2.45 o
   4   3  11       39.06       29.82      2.29 o
   5   3  11       13.06        8.01      1.80 o
   6   3  11       29.93       26.00      2.75 o
  -8   4  11       18.36       21.62      3.28 o
  -7   4  11       49.82       47.64      4.28 o
  -6   4  11      187.45      172.77     17.67 o
  -5   4  11      256.67      313.72     14.21 o
  -4   4  11      236.74      262.31      8.82 o
  -3   4  11      234.13      247.80      8.56 o
  -2   4  11       27.39       27.98      2.46 o
  -1   4  11      168.00      203.16      7.10 o
   0   4  11       29.47       34.57      2.13 o
   1   4  11       84.80       70.01      3.82 o
   2   4  11       55.71       66.05      2.48 o
   3   4  11      306.68      348.29     17.24 o
   4   4  11       10.49        7.42      1.36 o
   5   4  11       25.13       24.44      3.06 o
   6   4  11       20.88       16.57      2.31 o
  -8   5  11        6.23        3.65      2.33 o
  -7   5  11        0.19       -2.47      2.47 o
  -6   5  11       15.13       13.83      1.89 o
  -5   5  11        0.15       -0.45      1.64 o
  -4   5  11       28.76       26.53      2.54 o
  -3   5  11        0.01        0.28      1.30 o
  -2   5  11       19.21       30.14      2.09 o
  -1   5  11        0.05        1.59      1.58 o
   0   5  11       33.89       42.44      2.47 o
   1   5  11       61.55       73.93      2.82 o
   2   5  11        1.14        1.80      1.22 o
   3   5  11        6.06        7.48      1.37 o
   4   5  11        0.21       -1.37      1.37 o
   5   5  11        0.20        1.47      2.02 o
   6   5  11        0.69        0.36      2.84 o
  -8   6  11       15.96       13.02      2.12 o
  -7   6  11       12.89       17.53      3.71 o
  -6   6  11       57.33       65.94      6.58 o
  -5   6  11        1.18       -1.57      1.57 o
  -4   6  11       72.29       72.01      3.21 o
  -3   6  11        8.58       12.80      2.78 o
  -2   6  11        3.97        1.06      2.30 o
  -1   6  11       37.16       46.04      2.46 o
   0   6  11        0.71        0.49      1.70 o
   1   6  11        3.38        3.37      1.31 o
   2   6  11        0.00       -0.97      0.97 o
   3   6  11      133.60      137.12      3.99 o
   4   6  11       10.47       10.69      2.07 o
   5   6  11       39.31       34.20      4.64 o
   6   6  11       26.51       23.48      2.32 o
  -8   7  11      109.11      126.85      7.48 o
  -7   7  11       20.74       19.05      2.52 o
  -6   7  11      136.65      155.85      6.06 o
  -5   7  11       27.10       20.47      2.17 o
  -4   7  11        2.19        4.11      1.74 o
  -3   7  11        7.82        5.11      1.76 o
  -2   7  11       32.08       23.94      2.13 o
  -1   7  11      116.67      137.72      7.48 o
   0   7  11        7.01        7.27      1.46 o
   1   7  11      276.06      310.51      7.56 o
   2   7  11       28.84       28.82      1.75 o
   3   7  11       55.49       51.90      2.50 o
   4   7  11        3.79       -0.62      1.81 o
   5   7  11       18.17       12.02      2.46 o
  -8   8  11        0.88       -3.56      4.39 o
  -7   8  11        2.47        1.87      2.19 o
  -6   8  11      171.62      202.72     23.87 o
  -5   8  11       20.59       17.45      3.55 o
  -4   8  11      317.82      357.38     10.32 o
  -3   8  11      140.76      168.82      5.41 o
  -2   8  11        8.17        7.15      1.40 o
  -1   8  11      351.71      426.99     18.57 o
   0   8  11       10.15        7.88      1.62 o
   1   8  11        0.01        0.36      0.99 o
   2   8  11       37.69       33.70      1.83 o
   3   8  11      146.37      148.16      4.76 o
   4   8  11      103.73       93.51      4.39 o
   5   8  11        1.00        3.84      2.61 o
  -7   9  11        0.02       -0.29      2.51 o
  -6   9  11       11.69       14.36      2.62 o
  -5   9  11       38.01       37.84      3.67 o
  -4   9  11        4.96        6.00      2.03 o
  -3   9  11        3.36        3.57      1.54 o
  -2   9  11       71.05       83.58      3.23 o
  -1   9  11      330.50      373.85     18.42 o
   0   9  11        9.39        8.30      2.72 o
   1   9  11       67.04       62.18      3.08 o
   2   9  11       38.10       35.24      2.75 o
   3   9  11       47.01       44.08      2.84 o
   4   9  11       50.65       46.77      4.30 o
   5   9  11       10.05        6.53      6.05 o
  -7  10  11       20.89       14.26      2.95 o
  -6  10  11        0.35       -2.06      2.09 o
  -5  10  11        0.52        3.35      2.38 o
  -4  10  11        0.01       -0.76      1.40 o
  -3  10  11       83.00       80.56      3.45 o
  -2  10  11       17.72       17.47      1.86 o
  -1  10  11       64.13       55.08      3.82 o
   0  10  11      154.81      179.47     12.89 o
   1  10  11       12.66       13.57      1.95 o
   2  10  11       86.23       92.76      4.30 o
   3  10  11        0.19       -0.75      1.74 o
   4  10  11        0.65        0.96      3.08 o
   5  10  11        6.43        1.99      4.07 o
  -7  11  11        5.49        4.95      2.92 o
  -6  11  11       22.46       18.14      3.09 o
  -5  11  11       53.89       57.21      4.75 o
  -4  11  11       31.06       30.12      3.01 o
  -3  11  11       37.59       35.63      4.41 o
  -2  11  11       10.76       14.08      2.15 o
  -1  11  11       18.23       20.31      5.70 o
   0  11  11        0.08       -1.20      3.04 o
   1  11  11      250.53      296.49      9.59 o
   2  11  11        4.54        4.05      1.98 o
   3  11  11       11.06       13.57      2.45 o
   4  11  11        0.09       -0.14      3.89 o
  -6  12  11       50.20       50.95      4.10 o
  -5  12  11        4.09        1.20      3.04 o
  -4  12  11       49.57       50.09      3.07 o
  -3  12  11       82.31       78.18      3.92 o
  -2  12  11        5.17        5.05      1.76 o
  -1  12  11       93.94      104.54      5.67 o
   0  12  11        4.72        4.57      2.19 o
   1  12  11       17.56       13.18      2.77 o
   2  12  11        1.39        3.37      1.61 o
   3  12  11       12.72        8.11      2.10 o
   4  12  11       52.74       48.82      4.58 o
  -6  13  11       82.49       81.83      5.37 o
  -5  13  11       17.50       15.34      3.14 o
  -4  13  11       58.72       57.86      5.44 o
  -3  13  11        7.24        5.28      1.78 o
  -2  13  11       12.61        7.12      2.05 o
  -1  13  11      162.85      195.67     12.50 o
   0  13  11       80.68       87.57     11.72 o
   1  13  11      104.30      110.33      6.31 o
   2  13  11        3.15        2.19      3.85 o
   3  13  11       12.77       12.38      2.80 o
  -5  14  11        0.24        0.18      2.50 o
  -4  14  11       29.46       26.92      4.42 o
  -3  14  11       91.88      101.62      4.79 o
  -2  14  11        6.90        5.37      2.77 o
  -1  14  11       85.88       85.56      5.11 o
   0  14  11       35.56       28.71      3.14 o
   1  14  11        0.68        5.15      3.93 o
   2  14  11       27.66       25.43      2.64 o
   3  14  11       14.22       10.06      6.69 o
  -4  15  11        6.49        5.46      1.89 o
  -3  15  11        0.27        1.82      2.77 o
  -2  15  11       15.44        6.95      2.03 o
  -1  15  11       59.64       54.98      4.55 o
   0  15  11        1.36        2.61      3.06 o
   1  15  11        0.77        0.69      3.11 o
   2  15  11       70.70       71.07      4.97 o
  -3  16  11        5.48        6.67      2.11 o
  -2  16  11       14.72       17.94      2.83 o
  -1  16  11        5.62        7.74      2.52 o
   0  16  11       26.51       25.14      5.03 o
   1  16  11        5.20        0.64      2.53 o
  -7   0  12       65.04       41.20      5.38 o
  -6   0  12        5.10        0.42      2.55 o
  -5   0  12      174.94      187.54     11.62 o
  -4   0  12       84.72       83.05      6.87 o
  -3   0  12       41.82       37.31      4.18 o
  -2   0  12      134.54      155.23      8.78 o
  -1   0  12       78.49       83.40      5.95 o
   0   0  12       21.66       13.09      2.90 o
   1   0  12        0.71       -2.48      3.26 o
   2   0  12      173.51      202.28      9.03 o
   3   0  12       42.17       37.94      3.09 o
   4   0  12      156.15      160.12     10.76 o
   5   0  12       18.56       11.89      5.10 o
  -7   1  12        4.81        7.50      4.28 o
  -6   1  12        0.63       -2.05      2.05 o
  -5   1  12      205.27      234.80     22.81 o
  -4   1  12        0.07        0.07      1.75 o
  -3   1  12      685.30      869.02     22.75 o
  -2   1  12       92.71       87.70      6.87 o
  -1   1  12       15.90       11.21      2.22 o
   0   1  12      103.78      114.93      5.63 o
   1   1  12        1.40        4.38      1.54 o
   2   1  12        0.09        4.33      1.49 o
   3   1  12        0.01       -1.29      1.29 o
   4   1  12      130.40      138.71      6.78 o
   5   1  12        4.61        4.02      2.60 o
  -7   2  12        4.89       -1.63      2.25 o
  -6   2  12       17.39        9.13      4.28 o
  -5   2  12       35.27       32.21      3.19 o
  -4   2  12        0.71       -2.05      2.05 o
  -3   2  12       43.72       44.59      3.43 o
  -2   2  12        2.65        2.94      2.65 o
  -1   2  12       10.82        6.78      4.07 o
   0   2  12       74.18       69.86      4.06 o
   1   2  12        1.73        0.82      1.63 o
   2   2  12       25.96       26.75      2.07 o
   3   2  12       16.25       16.65      1.87 o
   4   2  12       29.75       29.13      7.43 o
   5   2  12       17.24       14.01      3.26 o
  -7   3  12        0.43       -0.65      1.91 o
  -6   3  12       13.28        6.45      2.43 o
  -5   3  12       10.11       17.18      2.58 o
  -4   3  12        2.45        0.57      1.99 o
  -3   3  12       21.90       19.10      2.26 o
  -2   3  12        4.82        4.96      3.68 o
  -1   3  12       17.43       15.56      2.02 o
   0   3  12        6.13        6.83      1.60 o
   1   3  12       12.00       13.11      1.84 o
   2   3  12        2.46        1.77      1.77 o
   3   3  12        8.11        5.30      1.64 o
   4   3  12       36.97       29.20      3.09 o
   5   3  12        0.43        1.75      3.29 o
  -7   4  12       13.09        6.90      2.01 o
  -6   4  12       29.21       27.61      5.39 o
  -5   4  12       62.13       51.92      3.76 o
  -4   4  12        6.05        5.19      3.86 o
  -3   4  12       35.42       40.13      3.60 o
  -2   4  12        0.37        2.44      1.68 o
  -1   4  12       23.46       22.42      2.19 o
   0   4  12        6.01        7.35      2.12 o
   1   4  12        6.39        3.53      1.67 o
   2   4  12       67.43       65.43      3.60 o
   3   4  12        9.19        9.73      2.11 o
   4   4  12       93.86       99.71      8.28 o
  -7   5  12        0.01        0.51      1.95 o
  -6   5  12       10.49        4.94      1.80 o
  -5   5  12      100.51      112.17      7.86 o
  -4   5  12        2.35        3.51      1.70 o
  -3   5  12      547.42      636.20     22.03 o
  -2   5  12      147.15      182.77     11.82 o
  -1   5  12      100.19      106.72      7.95 o
   0   5  12      159.45      194.52      6.14 o
   1   5  12        0.21       -0.44      1.15 o
   2   5  12       33.58       32.80      2.09 o
   3   5  12        0.30        0.05      1.43 o
   4   5  12       37.57       28.44      3.42 o
  -7   6  12       89.60       91.48      6.00 o
  -6   6  12       17.87       11.86      2.99 o
  -5   6  12      126.59      142.90     13.02 o
  -4   6  12       10.68        4.76      1.86 o
  -3   6  12       93.60      110.11      6.45 o
  -2   6  12        8.47        6.79      3.32 o
  -1   6  12       96.31       96.12      3.80 o
   0   6  12      218.22      244.78      8.31 o
   1   6  12       68.42       62.75      2.68 o
   2   6  12      114.28      112.73      4.79 o
   3   6  12       33.94       33.00      2.06 o
   4   6  12      100.20       88.81      5.40 o
  -6   7  12        2.77        4.93      3.28 o
  -5   7  12       16.71       15.34      2.99 o
  -4   7  12        8.21        7.14      2.33 o
  -3   7  12       71.30       72.62      3.66 o
  -2   7  12       69.05       69.25      6.08 o
  -1   7  12       31.40       34.02      2.45 o
   0   7  12       43.54       43.47      2.35 o
   1   7  12       46.06       48.62      3.41 o
   2   7  12        4.96        2.90      1.42 o
   3   7  12       61.25       55.92      3.31 o
   4   7  12       33.98       26.92      3.84 o
  -6   8  12        1.79        1.23      2.56 o
  -5   8  12        0.24       -2.15      2.15 o
  -4   8  12       23.90       18.37      3.50 o
  -3   8  12       11.47        8.87      3.40 o
  -2   8  12      128.23      138.77     15.83 o
  -1   8  12       17.16       14.56      2.50 o
   0   8  12        2.26        1.08      2.31 o
   1   8  12        5.53        5.12      2.20 o
   2   8  12        0.44       -1.35      1.35 o
   3   8  12        1.73        0.12      1.80 o
   4   8  12        0.11        1.42      5.10 o
  -6   9  12        6.44        6.61      3.29 o
  -5   9  12        0.04       -1.13      6.37 o
  -4   9  12       38.08       33.84      3.97 o
  -3   9  12       26.05       23.23      3.00 o
  -2   9  12       32.31       35.78      6.51 o
  -1   9  12       54.78       56.09      4.03 o
   0   9  12       17.50       17.59      3.17 o
   1   9  12        4.96        4.24      2.85 o
   2   9  12       12.87       12.28      2.39 o
   3   9  12        0.05        0.74      1.80 o
  -5  10  12       93.06       92.63      5.71 o
  -4  10  12        2.94        1.81      2.94 o
  -3  10  12       48.68       53.54      4.58 o
  -2  10  12        8.15       10.82      5.80 o
  -1  10  12       20.31       17.53      4.14 o
   0  10  12       18.94       25.29      3.82 o
   1  10  12       68.17       73.39      4.64 o
   2  10  12       61.84       52.81      7.28 o
   3  10  12        0.74        2.02      2.36 o
  -5  11  12       31.62       31.34      3.45 o
  -4  11  12       15.40       12.51      2.75 o
  -3  11  12      111.39       91.31      8.67 o
  -2  11  12       21.16       23.90      3.25 o
  -1  11  12       24.52       26.25      4.00 o
   0  11  12      144.17      147.15     13.49 o
   1  11  12        6.43       11.69      2.84 o
   2  11  12       28.40       24.60      3.26 o
  -4  12  12        0.97        4.13      3.22 o
  -3  12  12        9.61        5.38      2.35 o
  -2  12  12       17.16       15.91      3.20 o
  -1  12  12        0.82       -2.09      2.09 o
   0  12  12       25.03       26.92      3.05 o
   1  12  12        6.00        7.44      2.47 o
   2  12  12       46.23       36.94      6.72 o
  -3  13  12        0.34        2.48      3.32 o
  -2  13  12       15.42       19.27      3.30 o
  -1  13  12       30.42       30.80      3.74 o
   0  13  12       23.31       25.73      3.15 o
   1  13  12        0.07        1.50      2.76 o
  -6   1  13        5.77        2.35      2.23 o
  -5   1  13      104.09      103.08      6.27 o
  -4   1  13       28.74       25.74      4.25 o
  -3   1  13       12.05       13.73      2.45 o
  -2   1  13       67.93       66.87      4.71 o
  -1   1  13       11.60       11.10      2.52 o
   0   1  13       12.44        9.61      2.52 o
   1   1  13        0.32        0.45      1.94 o
   2   1  13       44.29       43.20      2.61 o
   3   1  13        0.26        1.56      2.68 o
  -6   2  13        5.62        3.27      2.50 o
  -5   2  13        1.37        1.13      2.34 o
  -4   2  13        0.24        1.10      1.93 o
  -3   2  13        8.54        3.99      3.04 o
  -2   2  13      251.15      290.28     19.66 o
  -1   2  13       33.18       29.76      3.56 o
   0   2  13      195.23      222.45      7.79 o
   1   2  13       75.02       74.00      5.20 o
   2   2  13       31.31       28.53      2.63 o
   3   2  13      110.67      101.97     12.64 o
  -6   3  13        9.71        2.87      2.14 o
  -5   3  13      115.77      111.64      6.23 o
  -4   3  13      136.98      149.70      7.67 o
  -3   3  13        9.16        6.46      4.18 o
  -2   3  13      121.41      140.40      5.83 o
  -1   3  13        3.01        1.41      1.58 o
   0   3  13       35.19       31.57      2.67 o
   1   3  13       35.88       33.05      3.96 o
   2   3  13      156.63      137.75      5.50 o
   3   3  13      100.24       92.90      6.55 o
  -5   4  13        0.00       -0.19      1.91 o
  -4   4  13       27.08       31.74      4.16 o
  -3   4  13      117.11      109.80      4.92 o
  -2   4  13      102.45      119.19      6.39 o
  -1   4  13        0.13       -1.05      1.58 o
   0   4  13        6.67        7.20      1.91 o
   1   4  13       52.19       51.71      5.67 o
   2   4  13        3.75        3.49      1.98 o
  -5   5  13       17.05       15.02      2.93 o
  -4   5  13       46.68       54.95      4.81 o
  -3   5  13        0.97        1.12      1.77 o
  -2   5  13       50.16       42.97      5.01 o
  -1   5  13       22.49       27.71      2.60 o
   0   5  13       16.14       19.91      2.22 o
   1   5  13        5.39        1.76      1.79 o
   2   5  13        0.01       -1.06      1.70 o
  -5   6  13        0.35        1.70      2.34 o
  -4   6  13        3.53        4.33      2.67 o
  -3   6  13       17.15       18.57      2.90 o
  -2   6  13       11.86       12.54      2.60 o
  -1   6  13       17.80       21.95      3.04 o
   0   6  13       39.55       47.96      4.08 o
   1   6  13        0.01       -0.21      2.88 o
   2   6  13        2.49        0.04      3.08 o
  -4   7  13       33.88       30.99      3.77 o
  -3   7  13        0.00        2.49      2.24 o
  -2   7  13       35.98       43.24      4.10 o
  -1   7  13        0.02       -1.35      2.44 o
   0   7  13        0.01       -2.01      2.11 o
   1   7  13       15.50       10.68      3.04 o
   2   7  13       36.97       31.65      8.60 o
  -4   8  13       47.25       42.78      4.92 o
  -3   8  13       30.16       24.18      3.03 o
  -2   8  13      171.80      184.49      9.34 o
  -1   8  13        6.79        7.67      2.41 o
   0   8  13       96.85      111.08      6.53 o
   1   8  13       72.14       67.70     10.55 o
  -3   9  13        0.35        0.41      2.61 o
  -2   9  13       42.13       40.14      4.20 o
  -1   9  13        0.65        3.16      2.35 o
   0   9  13        1.62        0.24      2.17 o
  -2  10  13        5.92        5.39      2.71 o
  -1  10  13        0.65        1.59      2.15 o
  -2   0  14       19.89       15.43      4.81 o
  -1   0  14       42.87       34.54      5.52 o
  -2   1  14       71.61       76.67      5.02 o
  -1   1  14        1.59       -2.10      2.83 o
  -2   2  14       15.22       13.11      2.53 o
  -1   2  14       27.41       23.59      2.72 o
 
